# Supplementary material for: Trends and disparities in avoidable, treatable, and preventable mortalities in South Korea, 2001-2020: comparison of capital and non-capital areas
Source: Epidemiol Health. 2022 Aug 16;44:e2022067. doi: 10.4178/epih.e2022067 (PMC9754920; doi:10.4178/epih.e2022067)
Supplement: Supplementary Material 3. [file epih-44-e2022067-suppl3.xlsx]

## Sheet: ASMR
Mortality	Sex	Region	Year	Age-standardized rate (ref: 2010 OECD Standard Population)	Lower limit	Upper limit	Resident-registered mid-year population (≤ 74 years old)
All-cause mortality	Total	Nationwide	2001	439.001	436.678	441.325	46751178
All-cause mortality	Total	Nationwide	2002	421.373	419.139	423.606	46949732
All-cause mortality	Total	Nationwide	2003	404.772	402.628	406.916	47070476
All-cause mortality	Total	Nationwide	2004	387.04	384.979	389.101	47176550
All-cause mortality	Total	Nationwide	2005	366.066	364.101	368.032	4.72978e+07
All-cause mortality	Total	Nationwide	2006	344.944	343.069	346.819	4.74248e+07
All-cause mortality	Total	Nationwide	2007	331.242	329.44	333.043	47580075
All-cause mortality	Total	Nationwide	2008	318.637	316.903	320.37	47752150
All-cause mortality	Total	Nationwide	2009	307.137	305.465	308.808	4.78867e+07
All-cause mortality	Total	Nationwide	2010	299.491	297.862	301.119	47972941
All-cause mortality	Total	Nationwide	2011	285.737	284.166	287.308	48062302
All-cause mortality	Total	Nationwide	2012	274.387	272.87	275.904	48154888
All-cause mortality	Total	Nationwide	2013	261.001	259.545	262.458	4.82209e+07
All-cause mortality	Total	Nationwide	2014	248.78	247.374	250.185	4.82601e+07
All-cause mortality	Total	Nationwide	2015	239.909	238.544	241.275	48286018
All-cause mortality	Total	Nationwide	2016	232.199	230.869	233.529	4.82832e+07
All-cause mortality	Total	Nationwide	2017	219.155	217.874	220.437	48192382
All-cause mortality	Total	Nationwide	2018	215.419	214.163	216.675	4.80714e+07
All-cause mortality	Total	Nationwide	2019	207.558	206.34	208.775	4.79649e+07
All-cause mortality	Total	Nationwide	2020	202.086	200.902	203.27	47850885
All-cause mortality	Total	Seoul Capital Area	2001	395.167	391.632	398.702	2.18138e+07
All-cause mortality	Total	Seoul Capital Area	2002	378.994	375.621	382.368	22111256
All-cause mortality	Total	Seoul Capital Area	2003	363.603	360.389	366.817	22375042
All-cause mortality	Total	Seoul Capital Area	2004	348.866	345.793	351.939	2.25963e+07
All-cause mortality	Total	Seoul Capital Area	2005	335.185	332.252	338.117	22820770
All-cause mortality	Total	Seoul Capital Area	2006	313.732	310.968	316.496	2.30366e+07
All-cause mortality	Total	Seoul Capital Area	2007	300.287	297.658	302.916	23249632
All-cause mortality	Total	Seoul Capital Area	2008	285.749	283.251	288.246	23444928
All-cause mortality	Total	Seoul Capital Area	2009	277.259	274.86	279.658	2.36049e+07
All-cause mortality	Total	Seoul Capital Area	2010	273.339	271.001	275.677	23730085
All-cause mortality	Total	Seoul Capital Area	2011	259.997	257.754	262.24	23828957
All-cause mortality	Total	Seoul Capital Area	2012	249.545	247.389	251.701	2.39158e+07
All-cause mortality	Total	Seoul Capital Area	2013	240.229	238.156	242.302	2.39932e+07
All-cause mortality	Total	Seoul Capital Area	2014	228.414	226.423	230.404	24046762
All-cause mortality	Total	Seoul Capital Area	2015	218.324	216.405	220.243	2.40764e+07
All-cause mortality	Total	Seoul Capital Area	2016	212.76	210.89	214.63	2.40966e+07
All-cause mortality	Total	Seoul Capital Area	2017	199.331	197.543	201.119	2.40988e+07
All-cause mortality	Total	Seoul Capital Area	2018	197.667	195.912	199.421	24114193
All-cause mortality	Total	Seoul Capital Area	2019	189.855	188.164	191.546	24164252
All-cause mortality	Total	Seoul Capital Area	2020	185.317	183.675	186.959	24221126
All-cause mortality	Total	Non-Seoul-Capital metropolitan area	2001	449.768	444.295	455.241	9945363
All-cause mortality	Total	Non-Seoul-Capital metropolitan area	2002	426.719	421.507	431.931	9.94571e+06
All-cause mortality	Total	Non-Seoul-Capital metropolitan area	2003	411.37	406.372	416.367	9926214
All-cause mortality	Total	Non-Seoul-Capital metropolitan area	2004	400.884	396.042	405.725	9.90315e+06
All-cause mortality	Total	Non-Seoul-Capital metropolitan area	2005	371.906	367.353	376.46	9.87585e+06
All-cause mortality	Total	Non-Seoul-Capital metropolitan area	2006	355.698	351.336	360.06	9.84132e+06
All-cause mortality	Total	Non-Seoul-Capital metropolitan area	2007	341.071	336.888	345.254	9813820
All-cause mortality	Total	Non-Seoul-Capital metropolitan area	2008	332.218	328.18	336.257	9795679
All-cause mortality	Total	Non-Seoul-Capital metropolitan area	2009	315.352	311.501	319.204	9.77323e+06
All-cause mortality	Total	Non-Seoul-Capital metropolitan area	2010	309.042	305.29	312.794	9.74461e+06
All-cause mortality	Total	Non-Seoul-Capital metropolitan area	2011	295.023	291.414	298.633	9727471
All-cause mortality	Total	Non-Seoul-Capital metropolitan area	2012	280.872	277.434	284.311	9.81409e+06
All-cause mortality	Total	Non-Seoul-Capital metropolitan area	2013	267.685	264.39	270.981	9812679
All-cause mortality	Total	Non-Seoul-Capital metropolitan area	2014	253.166	250.008	256.323	9.80794e+06
All-cause mortality	Total	Non-Seoul-Capital metropolitan area	2015	247.55	244.461	250.639	9808743
All-cause mortality	Total	Non-Seoul-Capital metropolitan area	2016	239.467	236.461	242.473	9793956
All-cause mortality	Total	Non-Seoul-Capital metropolitan area	2017	223.774	220.892	226.656	9743540
All-cause mortality	Total	Non-Seoul-Capital metropolitan area	2018	222.555	219.711	225.399	9.67679e+06
All-cause mortality	Total	Non-Seoul-Capital metropolitan area	2019	213.124	210.374	215.873	9604432
All-cause mortality	Total	Non-Seoul-Capital metropolitan area	2020	207.877	205.198	210.556	9.52905e+06
All-cause mortality	Total	Non-Seoul-Capital non-metropolitan area	2001	488.207	484.36	492.055	1.4992e+07
All-cause mortality	Total	Non-Seoul-Capital non-metropolitan area	2002	471.723	467.982	475.463	1.48928e+07
All-cause mortality	Total	Non-Seoul-Capital non-metropolitan area	2003	453.791	450.163	457.419	14769220
All-cause mortality	Total	Non-Seoul-Capital non-metropolitan area	2004	429.399	425.902	432.896	14677135
All-cause mortality	Total	Non-Seoul-Capital non-metropolitan area	2005	404.095	400.741	407.449	14601176
All-cause mortality	Total	Non-Seoul-Capital non-metropolitan area	2006	380.395	377.17	383.62	1.45469e+07
All-cause mortality	Total	Non-Seoul-Capital non-metropolitan area	2007	367.952	364.81	371.095	14516623
All-cause mortality	Total	Non-Seoul-Capital non-metropolitan area	2008	355.567	352.51	358.624	14511543
All-cause mortality	Total	Non-Seoul-Capital non-metropolitan area	2009	343.713	340.736	346.691	1.45085e+07
All-cause mortality	Total	Non-Seoul-Capital non-metropolitan area	2010	330.739	327.844	333.634	1.44982e+07
All-cause mortality	Total	Non-Seoul-Capital non-metropolitan area	2011	316.788	313.974	319.602	14505874
All-cause mortality	Total	Non-Seoul-Capital non-metropolitan area	2012	306.082	303.333	308.83	14424980
All-cause mortality	Total	Non-Seoul-Capital non-metropolitan area	2013	287.494	284.854	290.135	14415089
All-cause mortality	Total	Non-Seoul-Capital non-metropolitan area	2014	276.191	273.62	278.762	14405389
All-cause mortality	Total	Non-Seoul-Capital non-metropolitan area	2015	267.031	264.524	269.538	1.44009e+07
All-cause mortality	Total	Non-Seoul-Capital non-metropolitan area	2016	256.564	254.122	259.006	14392574
All-cause mortality	Total	Non-Seoul-Capital non-metropolitan area	2017	245.868	243.485	248.25	1.43501e+07
All-cause mortality	Total	Non-Seoul-Capital non-metropolitan area	2018	238.325	235.993	240.657	14280448
All-cause mortality	Total	Non-Seoul-Capital non-metropolitan area	2019	231.37	229.09	233.651	1.41962e+07
All-cause mortality	Total	Non-Seoul-Capital non-metropolitan area	2020	224.53	222.306	226.754	1.41007e+07
All-cause mortality	Men	Nationwide	2001	644.62	640.316	648.924	23673172
All-cause mortality	Men	Nationwide	2002	614.356	610.255	618.458	2.37765e+07
All-cause mortality	Men	Nationwide	2003	589.261	585.35	593.172	2.38407e+07
All-cause mortality	Men	Nationwide	2004	567.326	563.571	571.081	2.38988e+07
All-cause mortality	Men	Nationwide	2005	532.969	529.419	536.518	2.39673e+07
All-cause mortality	Men	Nationwide	2006	504.257	500.886	507.628	24039699
All-cause mortality	Men	Nationwide	2007	479.346	476.14	482.551	24126611
All-cause mortality	Men	Nationwide	2008	463.296	460.216	466.377	24222613
All-cause mortality	Men	Nationwide	2009	444.553	441.603	447.503	2.42978e+07
All-cause mortality	Men	Nationwide	2010	434.848	431.978	437.718	24345311
All-cause mortality	Men	Nationwide	2011	415.503	412.74	418.266	2.43934e+07
All-cause mortality	Men	Nationwide	2012	398.571	395.914	401.228	2.44417e+07
All-cause mortality	Men	Nationwide	2013	376.342	373.808	378.875	2.4476e+07
All-cause mortality	Men	Nationwide	2014	358.539	356.101	360.978	2.44987e+07
All-cause mortality	Men	Nationwide	2015	344.858	342.496	347.219	24513774
All-cause mortality	Men	Nationwide	2016	332.2	329.91	334.49	2.45131e+07
All-cause mortality	Men	Nationwide	2017	314.426	312.224	316.629	24470759
All-cause mortality	Men	Nationwide	2018	308.119	305.97	310.267	2.44118e+07
All-cause mortality	Men	Nationwide	2019	296.115	294.042	298.189	2.43563e+07
All-cause mortality	Men	Nationwide	2020	287.212	285.204	289.22	2.42962e+07
All-cause mortality	Men	Seoul Capital Area	2001	564.553	558.092	571.014	1.10521e+07
All-cause mortality	Men	Seoul Capital Area	2002	539.117	533.007	545.227	11202247
All-cause mortality	Men	Seoul Capital Area	2003	516.21	510.437	521.983	11331019
All-cause mortality	Men	Seoul Capital Area	2004	498.278	492.767	503.789	11435730
All-cause mortality	Men	Seoul Capital Area	2005	476.749	471.533	481.966	11542952
All-cause mortality	Men	Seoul Capital Area	2006	449.524	444.621	454.428	1.16484e+07
All-cause mortality	Men	Seoul Capital Area	2007	424.406	419.797	429.015	11753070
All-cause mortality	Men	Seoul Capital Area	2008	405.989	401.615	410.364	1.18492e+07
All-cause mortality	Men	Seoul Capital Area	2009	395.469	391.276	399.662	11927110
All-cause mortality	Men	Seoul Capital Area	2010	389.767	385.694	393.84	1.19864e+07
All-cause mortality	Men	Seoul Capital Area	2011	371.147	367.251	375.044	1.20324e+07
All-cause mortality	Men	Seoul Capital Area	2012	357.662	353.921	361.403	1.20713e+07
All-cause mortality	Men	Seoul Capital Area	2013	341.501	337.929	345.074	1.21042e+07
All-cause mortality	Men	Seoul Capital Area	2014	325.17	321.743	328.598	1.21258e+07
All-cause mortality	Men	Seoul Capital Area	2015	310.823	307.521	314.124	12134605
All-cause mortality	Men	Seoul Capital Area	2016	301.183	297.975	304.39	1.21388e+07
All-cause mortality	Men	Seoul Capital Area	2017	284.291	281.219	287.364	12136422
All-cause mortality	Men	Seoul Capital Area	2018	281.976	278.966	284.985	1.21406e+07
All-cause mortality	Men	Seoul Capital Area	2019	269.611	266.722	272.499	1.21606e+07
All-cause mortality	Men	Seoul Capital Area	2020	261.562	258.77	264.353	12183764
All-cause mortality	Men	Non-Seoul-Capital metropolitan area	2001	654.88	644.651	665.109	5028013
All-cause mortality	Men	Non-Seoul-Capital metropolitan area	2002	612.035	602.458	621.612	5028957
All-cause mortality	Men	Non-Seoul-Capital metropolitan area	2003	595.077	585.912	604.242	5.02015e+06
All-cause mortality	Men	Non-Seoul-Capital metropolitan area	2004	584.212	575.367	593.056	5008828
All-cause mortality	Men	Non-Seoul-Capital metropolitan area	2005	537.082	528.858	545.305	4.99474e+06
All-cause mortality	Men	Non-Seoul-Capital metropolitan area	2006	515.72	507.886	523.553	4977846
All-cause mortality	Men	Non-Seoul-Capital metropolitan area	2007	492.494	485.038	499.95	4.96455e+06
All-cause mortality	Men	Non-Seoul-Capital metropolitan area	2008	482.877	475.683	490.071	4955086
All-cause mortality	Men	Non-Seoul-Capital metropolitan area	2009	451.612	444.837	458.387	4942965
All-cause mortality	Men	Non-Seoul-Capital metropolitan area	2010	447.616	441.003	454.229	4927134
All-cause mortality	Men	Non-Seoul-Capital metropolitan area	2011	425.389	419.065	431.713	4.91713e+06
All-cause mortality	Men	Non-Seoul-Capital metropolitan area	2012	404.453	398.453	410.454	4.96125e+06
All-cause mortality	Men	Non-Seoul-Capital metropolitan area	2013	385.048	379.317	390.78	4959235
All-cause mortality	Men	Non-Seoul-Capital metropolitan area	2014	365.045	359.56	370.53	4955699
All-cause mortality	Men	Non-Seoul-Capital metropolitan area	2015	354.635	349.292	359.977	4.95494e+06
All-cause mortality	Men	Non-Seoul-Capital metropolitan area	2016	342.555	337.375	347.735	4945831
All-cause mortality	Men	Non-Seoul-Capital metropolitan area	2017	320.929	315.966	325.892	4918160
All-cause mortality	Men	Non-Seoul-Capital metropolitan area	2018	318.957	314.065	323.849	4881339
All-cause mortality	Men	Non-Seoul-Capital metropolitan area	2019	306.358	301.634	311.082	4840796
All-cause mortality	Men	Non-Seoul-Capital metropolitan area	2020	298.631	294.035	303.227	4798452
All-cause mortality	Men	Non-Seoul-Capital non-metropolitan area	2001	735.441	728.288	742.595	7.59301e+06
All-cause mortality	Men	Non-Seoul-Capital non-metropolitan area	2002	706.05	699.138	712.963	7.54531e+06
All-cause mortality	Men	Non-Seoul-Capital non-metropolitan area	2003	676.711	670.055	683.367	7489535
All-cause mortality	Men	Non-Seoul-Capital non-metropolitan area	2004	644.887	638.473	651.3	7.45422e+06
All-cause mortality	Men	Non-Seoul-Capital non-metropolitan area	2005	602.564	596.464	608.663	7429619
All-cause mortality	Men	Non-Seoul-Capital non-metropolitan area	2006	568.114	562.275	573.954	7.41342e+06
All-cause mortality	Men	Non-Seoul-Capital non-metropolitan area	2007	544.182	538.554	549.809	7.40899e+06
All-cause mortality	Men	Non-Seoul-Capital non-metropolitan area	2008	527.846	522.385	533.307	7.41834e+06
All-cause mortality	Men	Non-Seoul-Capital non-metropolitan area	2009	506.769	501.494	512.044	7.42771e+06
All-cause mortality	Men	Non-Seoul-Capital non-metropolitan area	2010	488.86	483.735	493.985	7.43182e+06
All-cause mortality	Men	Non-Seoul-Capital non-metropolitan area	2011	470.27	465.29	475.25	7.44389e+06
All-cause mortality	Men	Non-Seoul-Capital non-metropolitan area	2012	451.732	446.898	456.567	7.40911e+06
All-cause mortality	Men	Non-Seoul-Capital non-metropolitan area	2013	420.477	415.874	425.081	7412545
All-cause mortality	Men	Non-Seoul-Capital non-metropolitan area	2014	402.268	397.807	406.729	7417175
All-cause mortality	Men	Non-Seoul-Capital non-metropolitan area	2015	387.657	383.324	391.989	7.42423e+06
All-cause mortality	Men	Non-Seoul-Capital non-metropolitan area	2016	370.791	366.592	374.99	7428497
All-cause mortality	Men	Non-Seoul-Capital non-metropolitan area	2017	354.477	350.407	358.548	7416177
All-cause mortality	Men	Non-Seoul-Capital non-metropolitan area	2018	340.687	336.746	344.628	7389821
All-cause mortality	Men	Non-Seoul-Capital non-metropolitan area	2019	329.449	325.621	333.277	7354849
All-cause mortality	Men	Non-Seoul-Capital non-metropolitan area	2020	318.913	315.198	322.628	7.31397e+06
All-cause mortality	Women	Nationwide	2001	270.493	268.045	272.941	23078006
All-cause mortality	Women	Nationwide	2002	261.413	259.045	263.78	2.31732e+07
All-cause mortality	Women	Nationwide	2003	249.832	247.556	252.108	2.32298e+07
All-cause mortality	Women	Nationwide	2004	234.6	232.428	236.773	2.32778e+07
All-cause mortality	Women	Nationwide	2005	223.818	221.732	225.905	23330487
All-cause mortality	Women	Nationwide	2006	207.57	205.588	209.552	2.33851e+07
All-cause mortality	Women	Nationwide	2007	201.986	200.063	203.909	23453464
All-cause mortality	Women	Nationwide	2008	191.471	189.628	193.314	23529537
All-cause mortality	Women	Nationwide	2009	184.805	183.02	186.591	23588875
All-cause mortality	Women	Nationwide	2010	177.97	176.239	179.701	23627630
All-cause mortality	Women	Nationwide	2011	168.445	166.776	170.114	2.36689e+07
All-cause mortality	Women	Nationwide	2012	161.122	159.511	162.733	2.37132e+07
All-cause mortality	Women	Nationwide	2013	154.909	153.348	156.469	23744975
All-cause mortality	Women	Nationwide	2014	147.19	145.682	148.697	23761438
All-cause mortality	Women	Nationwide	2015	142.255	140.787	143.724	23772244
All-cause mortality	Women	Nationwide	2016	138.677	137.238	140.117	23770048
All-cause mortality	Women	Nationwide	2017	129.21	127.827	130.594	23721623
All-cause mortality	Women	Nationwide	2018	127.409	126.044	128.773	23659629
All-cause mortality	Women	Nationwide	2019	123.059	121.731	124.388	23608605
All-cause mortality	Women	Nationwide	2020	120.695	119.394	121.995	2.35547e+07
All-cause mortality	Women	Seoul Capital Area	2001	253.308	249.493	257.123	10761639
All-cause mortality	Women	Seoul Capital Area	2002	243.016	239.362	246.671	10909009
All-cause mortality	Women	Seoul Capital Area	2003	232.24	228.751	235.73	11044023
All-cause mortality	Women	Seoul Capital Area	2004	219.572	216.254	222.889	1.11605e+07
All-cause mortality	Women	Seoul Capital Area	2005	211.557	208.381	214.732	11277818
All-cause mortality	Women	Seoul Capital Area	2006	193.894	190.922	196.867	11388122
All-cause mortality	Women	Seoul Capital Area	2007	189.553	186.691	192.415	11496562
All-cause mortality	Women	Seoul Capital Area	2008	177.807	175.102	180.513	1.15957e+07
All-cause mortality	Women	Seoul Capital Area	2009	170.2	167.61	172.79	1.16778e+07
All-cause mortality	Women	Seoul Capital Area	2010	167.085	164.56	169.61	1.17437e+07
All-cause mortality	Women	Seoul Capital Area	2011	157.794	155.374	160.214	1.17966e+07
All-cause mortality	Women	Seoul Capital Area	2012	149.421	147.106	151.736	11844509
All-cause mortality	Women	Seoul Capital Area	2013	145.935	143.687	148.182	11888987
All-cause mortality	Women	Seoul Capital Area	2014	137.979	135.824	140.135	1.1921e+07
All-cause mortality	Women	Seoul Capital Area	2015	131.702	129.623	133.781	1.19418e+07
All-cause mortality	Women	Seoul Capital Area	2016	130.06	128.019	132.101	11957846
All-cause mortality	Women	Seoul Capital Area	2017	119.522	117.584	121.459	1.19623e+07
All-cause mortality	Women	Seoul Capital Area	2018	118.342	116.436	120.247	1.19735e+07
All-cause mortality	Women	Seoul Capital Area	2019	114.653	112.805	116.501	1.20036e+07
All-cause mortality	Women	Seoul Capital Area	2020	113.368	111.559	115.177	12037362
All-cause mortality	Women	Non-Seoul-Capital metropolitan area	2001	284.037	278.215	289.859	4917350
All-cause mortality	Women	Non-Seoul-Capital metropolitan area	2002	273.686	268.07	279.302	4.91675e+06
All-cause mortality	Women	Non-Seoul-Capital metropolitan area	2003	258.329	252.985	263.672	4.90606e+06
All-cause mortality	Women	Non-Seoul-Capital metropolitan area	2004	246.121	240.984	251.258	4.89432e+06
All-cause mortality	Women	Non-Seoul-Capital metropolitan area	2005	231.259	226.383	236.134	4881112
All-cause mortality	Women	Non-Seoul-Capital metropolitan area	2006	217.588	212.936	222.241	4.86348e+06
All-cause mortality	Women	Non-Seoul-Capital metropolitan area	2007	209.214	204.732	213.696	4.84927e+06
All-cause mortality	Women	Non-Seoul-Capital metropolitan area	2008	200.138	195.839	204.438	4840593
All-cause mortality	Women	Non-Seoul-Capital metropolitan area	2009	194.561	190.396	198.725	4.83026e+06
All-cause mortality	Women	Non-Seoul-Capital metropolitan area	2010	184.855	180.852	188.857	4.81747e+06
All-cause mortality	Women	Non-Seoul-Capital metropolitan area	2011	177.67	173.79	181.551	4.81034e+06
All-cause mortality	Women	Non-Seoul-Capital metropolitan area	2012	168.727	165.029	172.425	4852833
All-cause mortality	Women	Non-Seoul-Capital metropolitan area	2013	160.631	157.081	164.181	4853444
All-cause mortality	Women	Non-Seoul-Capital metropolitan area	2014	150.631	147.235	154.027	4.85225e+06
All-cause mortality	Women	Non-Seoul-Capital metropolitan area	2015	149.228	145.879	152.577	4.85381e+06
All-cause mortality	Women	Non-Seoul-Capital metropolitan area	2016	144.134	140.868	147.401	4848125
All-cause mortality	Women	Non-Seoul-Capital metropolitan area	2017	133.666	130.537	136.795	4825380
All-cause mortality	Women	Non-Seoul-Capital metropolitan area	2018	133.284	130.192	136.376	4.79546e+06
All-cause mortality	Women	Non-Seoul-Capital metropolitan area	2019	126.478	123.492	129.464	4763636
All-cause mortality	Women	Non-Seoul-Capital metropolitan area	2020	123.869	120.946	126.792	4.7306e+06
All-cause mortality	Women	Non-Seoul-Capital non-metropolitan area	2001	286.929	282.973	290.886	7399017
All-cause mortality	Women	Non-Seoul-Capital non-metropolitan area	2002	279.822	275.95	283.694	7347460
All-cause mortality	Women	Non-Seoul-Capital non-metropolitan area	2003	268.442	264.679	272.206	7279685
All-cause mortality	Women	Non-Seoul-Capital non-metropolitan area	2004	249.712	246.105	253.32	7.22291e+06
All-cause mortality	Women	Non-Seoul-Capital non-metropolitan area	2005	237.316	233.823	240.81	7171557
All-cause mortality	Women	Non-Seoul-Capital non-metropolitan area	2006	220.917	217.562	224.271	7133505
All-cause mortality	Women	Non-Seoul-Capital non-metropolitan area	2007	215.94	212.639	219.241	7.10763e+06
All-cause mortality	Women	Non-Seoul-Capital non-metropolitan area	2008	205.624	202.423	208.826	7.0932e+06
All-cause mortality	Women	Non-Seoul-Capital non-metropolitan area	2009	199.434	196.298	202.57	7080771
All-cause mortality	Women	Non-Seoul-Capital non-metropolitan area	2010	189.674	186.638	192.711	7066431
All-cause mortality	Women	Non-Seoul-Capital non-metropolitan area	2011	179.04	176.097	181.982	7.06199e+06
All-cause mortality	Women	Non-Seoul-Capital non-metropolitan area	2012	173.984	171.095	176.873	7.01587e+06
All-cause mortality	Women	Non-Seoul-Capital non-metropolitan area	2013	165.257	162.455	168.059	7002544
All-cause mortality	Women	Non-Seoul-Capital non-metropolitan area	2014	159.266	156.522	162.009	6988214
All-cause mortality	Women	Non-Seoul-Capital non-metropolitan area	2015	153.912	151.23	156.593	6976674
All-cause mortality	Women	Non-Seoul-Capital non-metropolitan area	2016	148.229	145.607	150.852	6964077
All-cause mortality	Women	Non-Seoul-Capital non-metropolitan area	2017	140.823	138.262	143.383	6.93391e+06
All-cause mortality	Women	Non-Seoul-Capital non-metropolitan area	2018	137.836	135.298	140.374	6890627
All-cause mortality	Women	Non-Seoul-Capital non-metropolitan area	2019	134.257	131.753	136.761	6.84135e+06
All-cause mortality	Women	Non-Seoul-Capital non-metropolitan area	2020	130.335	127.884	132.786	6786737
Avoidable mortality	Total	Nationwide	2001	350.362	348.291	352.434	46751178
Avoidable mortality	Total	Nationwide	2002	345.518	343.499	347.538	46949732
Avoidable mortality	Total	Nationwide	2003	331.989	330.05	333.928	47070476
Avoidable mortality	Total	Nationwide	2004	315.044	313.186	316.901	47176550
Avoidable mortality	Total	Nationwide	2005	294.707	292.946	296.467	4.72978e+07
Avoidable mortality	Total	Nationwide	2006	275.861	274.187	277.536	4.74248e+07
Avoidable mortality	Total	Nationwide	2007	262.369	260.768	263.97	47580075
Avoidable mortality	Total	Nationwide	2008	247.87	246.344	249.396	47752150
Avoidable mortality	Total	Nationwide	2009	237.111	235.646	238.577	4.78867e+07
Avoidable mortality	Total	Nationwide	2010	228.961	227.54	230.382	47972941
Avoidable mortality	Total	Nationwide	2011	217.067	215.7	218.434	48062302
Avoidable mortality	Total	Nationwide	2012	206.406	205.092	207.719	48154888
Avoidable mortality	Total	Nationwide	2013	195.03	193.774	196.287	4.82209e+07
Avoidable mortality	Total	Nationwide	2014	185.81	184.598	187.023	4.82601e+07
Avoidable mortality	Total	Nationwide	2015	177.63	176.458	178.802	48286018
Avoidable mortality	Total	Nationwide	2016	169.966	168.831	171.102	4.82832e+07
Avoidable mortality	Total	Nationwide	2017	158.786	157.697	159.874	48192382
Avoidable mortality	Total	Nationwide	2018	153.995	152.934	155.055	4.80714e+07
Avoidable mortality	Total	Nationwide	2019	147.858	146.832	148.884	4.79649e+07
Avoidable mortality	Total	Nationwide	2020	143.267	142.27	144.264	47850885
Avoidable mortality	Total	Seoul Capital Area	2001	317.272	314.108	320.437	2.18138e+07
Avoidable mortality	Total	Seoul Capital Area	2002	310.932	307.878	313.986	22111256
Avoidable mortality	Total	Seoul Capital Area	2003	298.286	295.378	301.194	22375042
Avoidable mortality	Total	Seoul Capital Area	2004	284.308	281.536	287.079	2.25963e+07
Avoidable mortality	Total	Seoul Capital Area	2005	268.366	265.747	270.984	22820770
Avoidable mortality	Total	Seoul Capital Area	2006	249.653	247.191	252.115	2.30366e+07
Avoidable mortality	Total	Seoul Capital Area	2007	234.028	231.711	236.345	23249632
Avoidable mortality	Total	Seoul Capital Area	2008	219.881	217.697	222.066	23444928
Avoidable mortality	Total	Seoul Capital Area	2009	211.76	209.67	213.849	2.36049e+07
Avoidable mortality	Total	Seoul Capital Area	2010	206.704	204.677	208.732	23730085
Avoidable mortality	Total	Seoul Capital Area	2011	195.195	193.258	197.132	23828957
Avoidable mortality	Total	Seoul Capital Area	2012	186.402	184.544	188.26	2.39158e+07
Avoidable mortality	Total	Seoul Capital Area	2013	178.613	176.831	180.394	2.39932e+07
Avoidable mortality	Total	Seoul Capital Area	2014	169.549	167.84	171.258	24046762
Avoidable mortality	Total	Seoul Capital Area	2015	160.935	159.293	162.576	2.40764e+07
Avoidable mortality	Total	Seoul Capital Area	2016	154.933	153.343	156.523	2.40966e+07
Avoidable mortality	Total	Seoul Capital Area	2017	144.978	143.459	146.497	2.40988e+07
Avoidable mortality	Total	Seoul Capital Area	2018	140.65	139.176	142.125	24114193
Avoidable mortality	Total	Seoul Capital Area	2019	135.639	134.214	137.064	24164252
Avoidable mortality	Total	Seoul Capital Area	2020	132.714	131.328	134.1	24221126
Avoidable mortality	Total	Non-Seoul-Capital metropolitan area	2001	359.719	354.839	364.599	9945363
Avoidable mortality	Total	Non-Seoul-Capital metropolitan area	2002	347.692	343.002	352.383	9.94571e+06
Avoidable mortality	Total	Non-Seoul-Capital metropolitan area	2003	335.845	331.343	340.346	9926214
Avoidable mortality	Total	Non-Seoul-Capital metropolitan area	2004	328.981	324.605	333.358	9.90315e+06
Avoidable mortality	Total	Non-Seoul-Capital metropolitan area	2005	302.015	297.92	306.11	9.87585e+06
Avoidable mortality	Total	Non-Seoul-Capital metropolitan area	2006	287.208	283.298	291.118	9.84132e+06
Avoidable mortality	Total	Non-Seoul-Capital metropolitan area	2007	274.462	270.718	278.206	9813820
Avoidable mortality	Total	Non-Seoul-Capital metropolitan area	2008	261.889	258.314	265.463	9795679
Avoidable mortality	Total	Non-Seoul-Capital metropolitan area	2009	245.806	242.417	249.196	9.77323e+06
Avoidable mortality	Total	Non-Seoul-Capital metropolitan area	2010	237.046	233.769	240.323	9.74461e+06
Avoidable mortality	Total	Non-Seoul-Capital metropolitan area	2011	222.747	219.622	225.872	9727471
Avoidable mortality	Total	Non-Seoul-Capital metropolitan area	2012	212.548	209.564	215.532	9.81409e+06
Avoidable mortality	Total	Non-Seoul-Capital metropolitan area	2013	201.475	198.622	204.327	9812679
Avoidable mortality	Total	Non-Seoul-Capital metropolitan area	2014	190.773	188.037	193.509	9.80794e+06
Avoidable mortality	Total	Non-Seoul-Capital metropolitan area	2015	183.383	180.731	186.035	9808743
Avoidable mortality	Total	Non-Seoul-Capital metropolitan area	2016	175.735	173.165	178.305	9793956
Avoidable mortality	Total	Non-Seoul-Capital metropolitan area	2017	161.82	159.372	164.267	9743540
Avoidable mortality	Total	Non-Seoul-Capital metropolitan area	2018	159.29	156.887	161.692	9.67679e+06
Avoidable mortality	Total	Non-Seoul-Capital metropolitan area	2019	153.428	151.098	155.758	9604432
Avoidable mortality	Total	Non-Seoul-Capital metropolitan area	2020	146.176	143.928	148.425	9.52905e+06
Avoidable mortality	Total	Non-Seoul-Capital non-metropolitan area	2001	388.497	385.068	391.926	1.4992e+07
Avoidable mortality	Total	Non-Seoul-Capital non-metropolitan area	2002	388.508	385.114	391.902	1.48928e+07
Avoidable mortality	Total	Non-Seoul-Capital non-metropolitan area	2003	373.459	370.167	376.75	14769220
Avoidable mortality	Total	Non-Seoul-Capital non-metropolitan area	2004	348.548	345.398	351.699	14677135
Avoidable mortality	Total	Non-Seoul-Capital non-metropolitan area	2005	326.008	322.996	329.021	14601176
Avoidable mortality	Total	Non-Seoul-Capital non-metropolitan area	2006	304.641	301.755	307.528	1.45469e+07
Avoidable mortality	Total	Non-Seoul-Capital non-metropolitan area	2007	294.396	291.585	297.207	14516623
Avoidable mortality	Total	Non-Seoul-Capital non-metropolitan area	2008	278.322	275.617	281.027	14511543
Avoidable mortality	Total	Non-Seoul-Capital non-metropolitan area	2009	267.347	264.72	269.974	1.45085e+07
Avoidable mortality	Total	Non-Seoul-Capital non-metropolitan area	2010	255.563	253.018	258.108	1.44982e+07
Avoidable mortality	Total	Non-Seoul-Capital non-metropolitan area	2011	244.437	241.964	246.909	14505874
Avoidable mortality	Total	Non-Seoul-Capital non-metropolitan area	2012	231.425	229.034	233.816	14424980
Avoidable mortality	Total	Non-Seoul-Capital non-metropolitan area	2013	215.153	212.869	217.437	14415089
Avoidable mortality	Total	Non-Seoul-Capital non-metropolitan area	2014	206.749	204.523	208.974	14405389
Avoidable mortality	Total	Non-Seoul-Capital non-metropolitan area	2015	198.602	196.44	200.764	1.44009e+07
Avoidable mortality	Total	Non-Seoul-Capital non-metropolitan area	2016	188.755	186.66	190.85	14392574
Avoidable mortality	Total	Non-Seoul-Capital non-metropolitan area	2017	177.639	175.613	179.665	1.43501e+07
Avoidable mortality	Total	Non-Seoul-Capital non-metropolitan area	2018	171.381	169.401	173.361	14280448
Avoidable mortality	Total	Non-Seoul-Capital non-metropolitan area	2019	163.347	161.428	165.267	1.41962e+07
Avoidable mortality	Total	Non-Seoul-Capital non-metropolitan area	2020	157.961	156.09	159.831	1.41007e+07
Avoidable mortality	Men	Nationwide	2001	523.428	519.563	527.293	23673172
Avoidable mortality	Men	Nationwide	2002	512.843	509.103	516.582	2.37765e+07
Avoidable mortality	Men	Nationwide	2003	491.823	488.259	495.388	2.38407e+07
Avoidable mortality	Men	Nationwide	2004	469.719	466.309	473.128	2.38988e+07
Avoidable mortality	Men	Nationwide	2005	437.789	434.578	441	2.39673e+07
Avoidable mortality	Men	Nationwide	2006	411.436	408.396	414.476	24039699
Avoidable mortality	Men	Nationwide	2007	387.073	384.197	389.949	24126611
Avoidable mortality	Men	Nationwide	2008	366.772	364.038	369.506	24222613
Avoidable mortality	Men	Nationwide	2009	349.998	347.386	352.61	2.42978e+07
Avoidable mortality	Men	Nationwide	2010	338.098	335.573	340.624	24345311
Avoidable mortality	Men	Nationwide	2011	321.488	319.062	323.914	2.43934e+07
Avoidable mortality	Men	Nationwide	2012	306.017	303.692	308.341	2.44417e+07
Avoidable mortality	Men	Nationwide	2013	287.477	285.266	289.687	2.4476e+07
Avoidable mortality	Men	Nationwide	2014	273.663	271.536	275.789	2.44987e+07
Avoidable mortality	Men	Nationwide	2015	260.674	258.626	262.723	24513774
Avoidable mortality	Men	Nationwide	2016	249.166	247.187	251.146	2.45131e+07
Avoidable mortality	Men	Nationwide	2017	234.126	232.229	236.023	24470759
Avoidable mortality	Men	Nationwide	2018	225.831	223.996	227.667	2.44118e+07
Avoidable mortality	Men	Nationwide	2019	215.518	213.753	217.283	2.43563e+07
Avoidable mortality	Men	Nationwide	2020	207.76	206.054	209.466	2.42962e+07
Avoidable mortality	Men	Seoul Capital Area	2001	461.899	456.068	467.731	1.10521e+07
Avoidable mortality	Men	Seoul Capital Area	2002	449.638	444.059	455.216	11202247
Avoidable mortality	Men	Seoul Capital Area	2003	431.244	425.975	436.514	11331019
Avoidable mortality	Men	Seoul Capital Area	2004	412.668	407.661	417.676	11435730
Avoidable mortality	Men	Seoul Capital Area	2005	389.472	384.767	394.177	11542952
Avoidable mortality	Men	Seoul Capital Area	2006	365.004	360.592	369.416	1.16484e+07
Avoidable mortality	Men	Seoul Capital Area	2007	336.685	332.586	340.784	11753070
Avoidable mortality	Men	Seoul Capital Area	2008	318.048	314.186	321.909	1.18492e+07
Avoidable mortality	Men	Seoul Capital Area	2009	306.902	303.219	310.584	11927110
Avoidable mortality	Men	Seoul Capital Area	2010	299.025	295.467	302.584	1.19864e+07
Avoidable mortality	Men	Seoul Capital Area	2011	283.198	279.802	286.593	1.20324e+07
Avoidable mortality	Men	Seoul Capital Area	2012	272.141	268.886	275.397	1.20713e+07
Avoidable mortality	Men	Seoul Capital Area	2013	259.356	256.252	262.461	1.21042e+07
Avoidable mortality	Men	Seoul Capital Area	2014	246.826	243.848	249.804	1.21258e+07
Avoidable mortality	Men	Seoul Capital Area	2015	233.89	231.036	236.744	12134605
Avoidable mortality	Men	Seoul Capital Area	2016	224.901	222.139	227.664	1.21388e+07
Avoidable mortality	Men	Seoul Capital Area	2017	212.681	210.032	215.329	12136422
Avoidable mortality	Men	Seoul Capital Area	2018	206.116	203.552	208.679	1.21406e+07
Avoidable mortality	Men	Seoul Capital Area	2019	196.901	194.441	199.361	1.21606e+07
Avoidable mortality	Men	Seoul Capital Area	2020	191.357	188.976	193.738	12183764
Avoidable mortality	Men	Non-Seoul-Capital metropolitan area	2001	533.353	524.161	542.544	5028013
Avoidable mortality	Men	Non-Seoul-Capital metropolitan area	2002	508.875	500.183	517.566	5028957
Avoidable mortality	Men	Non-Seoul-Capital metropolitan area	2003	494.785	486.472	503.098	5.02015e+06
Avoidable mortality	Men	Non-Seoul-Capital metropolitan area	2004	489.687	481.61	497.764	5008828
Avoidable mortality	Men	Non-Seoul-Capital metropolitan area	2005	444.952	437.489	452.414	4.99474e+06
Avoidable mortality	Men	Non-Seoul-Capital metropolitan area	2006	424.581	417.491	431.671	4977846
Avoidable mortality	Men	Non-Seoul-Capital metropolitan area	2007	403.263	396.534	409.992	4.96455e+06
Avoidable mortality	Men	Non-Seoul-Capital metropolitan area	2008	387.588	381.165	394.012	4955086
Avoidable mortality	Men	Non-Seoul-Capital metropolitan area	2009	360.64	354.605	366.676	4942965
Avoidable mortality	Men	Non-Seoul-Capital metropolitan area	2010	350.132	344.299	355.965	4927134
Avoidable mortality	Men	Non-Seoul-Capital metropolitan area	2011	327.818	322.284	333.353	4.91713e+06
Avoidable mortality	Men	Non-Seoul-Capital metropolitan area	2012	312.773	307.509	318.037	4.96125e+06
Avoidable mortality	Men	Non-Seoul-Capital metropolitan area	2013	296.458	291.439	301.477	4959235
Avoidable mortality	Men	Non-Seoul-Capital metropolitan area	2014	281.173	276.368	285.979	4955699
Avoidable mortality	Men	Non-Seoul-Capital metropolitan area	2015	268.794	264.155	273.432	4.95494e+06
Avoidable mortality	Men	Non-Seoul-Capital metropolitan area	2016	257.934	253.449	262.419	4945831
Avoidable mortality	Men	Non-Seoul-Capital metropolitan area	2017	237.593	233.33	241.857	4918160
Avoidable mortality	Men	Non-Seoul-Capital metropolitan area	2018	234.534	230.347	238.722	4881339
Avoidable mortality	Men	Non-Seoul-Capital metropolitan area	2019	225.224	221.184	229.264	4840796
Avoidable mortality	Men	Non-Seoul-Capital metropolitan area	2020	214.062	210.172	217.953	4798452
Avoidable mortality	Men	Non-Seoul-Capital non-metropolitan area	2001	594.613	588.198	601.027	7.59301e+06
Avoidable mortality	Men	Non-Seoul-Capital non-metropolitan area	2002	592.211	585.89	598.532	7.54531e+06
Avoidable mortality	Men	Non-Seoul-Capital non-metropolitan area	2003	566.258	560.177	572.339	7489535
Avoidable mortality	Men	Non-Seoul-Capital non-metropolitan area	2004	531.969	526.152	537.787	7.45422e+06
Avoidable mortality	Men	Non-Seoul-Capital non-metropolitan area	2005	495.747	490.219	501.276	7429619
Avoidable mortality	Men	Non-Seoul-Capital non-metropolitan area	2006	464.325	459.05	469.601	7.41342e+06
Avoidable mortality	Men	Non-Seoul-Capital non-metropolitan area	2007	444.483	439.401	449.566	7.40899e+06
Avoidable mortality	Men	Non-Seoul-Capital non-metropolitan area	2008	420.039	415.173	424.905	7.41834e+06
Avoidable mortality	Men	Non-Seoul-Capital non-metropolitan area	2009	402.179	397.482	406.875	7.42771e+06
Avoidable mortality	Men	Non-Seoul-Capital non-metropolitan area	2010	384.37	379.829	388.912	7.43182e+06
Avoidable mortality	Men	Non-Seoul-Capital non-metropolitan area	2011	369.915	365.5	374.329	7.44389e+06
Avoidable mortality	Men	Non-Seoul-Capital non-metropolitan area	2012	348.969	344.722	353.217	7.40911e+06
Avoidable mortality	Men	Non-Seoul-Capital non-metropolitan area	2013	321.65	317.627	325.674	7412545
Avoidable mortality	Men	Non-Seoul-Capital non-metropolitan area	2014	307.385	303.488	311.281	7417175
Avoidable mortality	Men	Non-Seoul-Capital non-metropolitan area	2015	293.967	290.197	297.736	7.42423e+06
Avoidable mortality	Men	Non-Seoul-Capital non-metropolitan area	2016	278.887	275.249	282.526	7428497
Avoidable mortality	Men	Non-Seoul-Capital non-metropolitan area	2017	263.426	259.917	266.935	7416177
Avoidable mortality	Men	Non-Seoul-Capital non-metropolitan area	2018	250.275	246.897	253.654	7389821
Avoidable mortality	Men	Non-Seoul-Capital non-metropolitan area	2019	237.555	234.304	240.805	7354849
Avoidable mortality	Men	Non-Seoul-Capital non-metropolitan area	2020	228.831	225.682	231.98	7.31397e+06
Avoidable mortality	Women	Nationwide	2001	207.856	205.711	210.001	23078006
Avoidable mortality	Women	Nationwide	2002	206.447	204.344	208.55	2.31732e+07
Avoidable mortality	Women	Nationwide	2003	197.3	195.278	199.322	2.32298e+07
Avoidable mortality	Women	Nationwide	2004	183.798	181.877	185.72	2.32778e+07
Avoidable mortality	Women	Nationwide	2005	172.555	170.725	174.384	23330487
Avoidable mortality	Women	Nationwide	2006	158.764	157.033	160.495	2.33851e+07
Avoidable mortality	Women	Nationwide	2007	153.346	151.673	155.019	23453464
Avoidable mortality	Women	Nationwide	2008	143.064	141.474	144.654	23529537
Avoidable mortality	Women	Nationwide	2009	136.485	134.954	138.016	23588875
Avoidable mortality	Women	Nationwide	2010	130.909	129.428	132.391	23627630
Avoidable mortality	Women	Nationwide	2011	122.675	121.254	124.096	2.36689e+07
Avoidable mortality	Women	Nationwide	2012	115.505	114.143	116.867	2.37132e+07
Avoidable mortality	Women	Nationwide	2013	110.018	108.706	111.33	23744975
Avoidable mortality	Women	Nationwide	2014	104.444	103.176	105.712	23761438
Avoidable mortality	Women	Nationwide	2015	100.334	99.1026	101.566	23772244
Avoidable mortality	Women	Nationwide	2016	95.8351	94.6401	97.0301	23770048
Avoidable mortality	Women	Nationwide	2017	87.626	86.4887	88.7634	23721623
Avoidable mortality	Women	Nationwide	2018	85.6978	84.5796	86.8161	23659629
Avoidable mortality	Women	Nationwide	2019	83.2454	82.1508	84.34	23608605
Avoidable mortality	Women	Nationwide	2020	81.5844	80.5117	82.6571	2.35547e+07
Avoidable mortality	Women	Seoul Capital Area	2001	195.854	192.497	199.211	10761639
Avoidable mortality	Women	Seoul Capital Area	2002	193.241	189.982	196.501	10909009
Avoidable mortality	Women	Seoul Capital Area	2003	183.767	180.663	186.871	11044023
Avoidable mortality	Women	Seoul Capital Area	2004	173.005	170.06	175.95	1.11605e+07
Avoidable mortality	Women	Seoul Capital Area	2005	162.499	159.722	165.276	11277818
Avoidable mortality	Women	Seoul Capital Area	2006	147.798	145.207	150.388	11388122
Avoidable mortality	Women	Seoul Capital Area	2007	142.366	139.891	144.841	11496562
Avoidable mortality	Women	Seoul Capital Area	2008	131.652	129.333	133.972	1.15957e+07
Avoidable mortality	Women	Seoul Capital Area	2009	125.473	123.258	127.687	1.16778e+07
Avoidable mortality	Women	Seoul Capital Area	2010	122.383	120.231	124.535	1.17437e+07
Avoidable mortality	Women	Seoul Capital Area	2011	114.328	112.278	116.378	1.17966e+07
Avoidable mortality	Women	Seoul Capital Area	2012	106.983	105.031	108.935	11844509
Avoidable mortality	Women	Seoul Capital Area	2013	103.386	101.503	105.269	11888987
Avoidable mortality	Women	Seoul Capital Area	2014	97.2509	95.4495	99.0524	1.1921e+07
Avoidable mortality	Women	Seoul Capital Area	2015	92.5715	90.8359	94.307	1.19418e+07
Avoidable mortality	Women	Seoul Capital Area	2016	89.4105	87.7256	91.0953	11957846
Avoidable mortality	Women	Seoul Capital Area	2017	81.3204	79.73	82.9107	1.19623e+07
Avoidable mortality	Women	Seoul Capital Area	2018	78.9695	77.418	80.5211	1.19735e+07
Avoidable mortality	Women	Seoul Capital Area	2019	77.8326	76.3114	79.3538	1.20036e+07
Avoidable mortality	Women	Seoul Capital Area	2020	77.3746	75.8804	78.8687	12037362
Avoidable mortality	Women	Non-Seoul-Capital metropolitan area	2001	218.926	213.82	224.032	4917350
Avoidable mortality	Women	Non-Seoul-Capital metropolitan area	2002	213.975	209.014	218.936	4.91675e+06
Avoidable mortality	Women	Non-Seoul-Capital metropolitan area	2003	202.519	197.791	207.246	4.90606e+06
Avoidable mortality	Women	Non-Seoul-Capital metropolitan area	2004	193.099	188.554	197.644	4.89432e+06
Avoidable mortality	Women	Non-Seoul-Capital metropolitan area	2005	179.805	175.511	184.1	4881112
Avoidable mortality	Women	Non-Seoul-Capital metropolitan area	2006	168.505	164.419	172.59	4.86348e+06
Avoidable mortality	Women	Non-Seoul-Capital metropolitan area	2007	162.064	158.126	166.002	4.84927e+06
Avoidable mortality	Women	Non-Seoul-Capital metropolitan area	2008	151.464	147.732	155.195	4840593
Avoidable mortality	Women	Non-Seoul-Capital metropolitan area	2009	143.922	140.352	147.492	4.83026e+06
Avoidable mortality	Women	Non-Seoul-Capital metropolitan area	2010	135.639	132.221	139.056	4.81747e+06
Avoidable mortality	Women	Non-Seoul-Capital metropolitan area	2011	128.151	124.867	131.434	4.81034e+06
Avoidable mortality	Women	Non-Seoul-Capital metropolitan area	2012	121.568	118.435	124.7	4852833
Avoidable mortality	Women	Non-Seoul-Capital metropolitan area	2013	114.867	111.873	117.862	4853444
Avoidable mortality	Women	Non-Seoul-Capital metropolitan area	2014	107.884	105.015	110.752	4.85225e+06
Avoidable mortality	Women	Non-Seoul-Capital metropolitan area	2015	104.908	102.104	107.711	4.85381e+06
Avoidable mortality	Women	Non-Seoul-Capital metropolitan area	2016	99.6561	96.9419	102.37	4848125
Avoidable mortality	Women	Non-Seoul-Capital metropolitan area	2017	91.4925	88.905	94.0801	4825380
Avoidable mortality	Women	Non-Seoul-Capital metropolitan area	2018	89.5835	87.0464	92.1205	4.79546e+06
Avoidable mortality	Women	Non-Seoul-Capital metropolitan area	2019	86.6086	84.1316	89.0856	4763636
Avoidable mortality	Women	Non-Seoul-Capital metropolitan area	2020	83.2917	80.8849	85.6986	4.7306e+06
Avoidable mortality	Women	Non-Seoul-Capital non-metropolitan area	2001	219.606	216.144	223.067	7399017
Avoidable mortality	Women	Non-Seoul-Capital non-metropolitan area	2002	220.867	217.426	224.308	7347460
Avoidable mortality	Women	Non-Seoul-Capital non-metropolitan area	2003	212.406	209.057	215.755	7279685
Avoidable mortality	Women	Non-Seoul-Capital non-metropolitan area	2004	194.732	191.547	197.917	7.22291e+06
Avoidable mortality	Women	Non-Seoul-Capital non-metropolitan area	2005	183.123	180.053	186.193	7171557
Avoidable mortality	Women	Non-Seoul-Capital non-metropolitan area	2006	168.56	165.63	171.49	7133505
Avoidable mortality	Women	Non-Seoul-Capital non-metropolitan area	2007	164.571	161.687	167.454	7.10763e+06
Avoidable mortality	Women	Non-Seoul-Capital non-metropolitan area	2008	154.398	151.62	157.176	7.0932e+06
Avoidable mortality	Women	Non-Seoul-Capital non-metropolitan area	2009	147.813	145.107	150.518	7080771
Avoidable mortality	Women	Non-Seoul-Capital non-metropolitan area	2010	140.539	137.921	143.157	7066431
Avoidable mortality	Women	Non-Seoul-Capital non-metropolitan area	2011	131.668	129.142	134.195	7.06199e+06
Avoidable mortality	Women	Non-Seoul-Capital non-metropolitan area	2012	124.692	122.242	127.143	7.01587e+06
Avoidable mortality	Women	Non-Seoul-Capital non-metropolitan area	2013	117.441	115.073	119.809	7002544
Avoidable mortality	Women	Non-Seoul-Capital non-metropolitan area	2014	113.395	111.072	115.718	6988214
Avoidable mortality	Women	Non-Seoul-Capital non-metropolitan area	2015	109.239	106.973	111.505	6976674
Avoidable mortality	Women	Non-Seoul-Capital non-metropolitan area	2016	103.256	101.059	105.452	6964077
Avoidable mortality	Women	Non-Seoul-Capital non-metropolitan area	2017	94.7238	92.6193	96.8283	6.93391e+06
Avoidable mortality	Women	Non-Seoul-Capital non-metropolitan area	2018	93.7642	91.6632	95.8651	6890627
Avoidable mortality	Women	Non-Seoul-Capital non-metropolitan area	2019	89.8341	87.7734	91.8948	6.84135e+06
Avoidable mortality	Women	Non-Seoul-Capital non-metropolitan area	2020	87.1842	85.1634	89.2049	6786737
Treatable mortality	Total	Nationwide	2001	105.668	104.51	106.826	46751178
Treatable mortality	Total	Nationwide	2002	102.515	101.397	103.633	46949732
Treatable mortality	Total	Nationwide	2003	95.1852	94.1287	96.2418	47070476
Treatable mortality	Total	Nationwide	2004	90.0889	89.0802	91.0976	47176550
Treatable mortality	Total	Nationwide	2005	83.0302	82.0806	83.9798	4.72978e+07
Treatable mortality	Total	Nationwide	2006	78.7755	77.8679	79.6831	4.74248e+07
Treatable mortality	Total	Nationwide	2007	74.4725	73.6062	75.3388	47580075
Treatable mortality	Total	Nationwide	2008	69.6826	68.861	70.5042	47752150
Treatable mortality	Total	Nationwide	2009	64.5539	63.7771	65.3308	4.78867e+07
Treatable mortality	Total	Nationwide	2010	63.162	62.4036	63.9203	47972941
Treatable mortality	Total	Nationwide	2011	60.1288	59.3984	60.8591	48062302
Treatable mortality	Total	Nationwide	2012	58.5616	57.8522	59.271	48154888
Treatable mortality	Total	Nationwide	2013	55.0551	54.379	55.7313	4.82209e+07
Treatable mortality	Total	Nationwide	2014	53.233	52.5759	53.8902	4.82601e+07
Treatable mortality	Total	Nationwide	2015	51.9741	51.3319	52.6162	48286018
Treatable mortality	Total	Nationwide	2016	50.5484	49.9211	51.1757	4.82832e+07
Treatable mortality	Total	Nationwide	2017	47.574	46.9703	48.1776	48192382
Treatable mortality	Total	Nationwide	2018	46.548	45.9576	47.1383	4.80714e+07
Treatable mortality	Total	Nationwide	2019	44.3918	43.8228	44.9608	4.79649e+07
Treatable mortality	Total	Nationwide	2020	43.3219	42.7694	43.8744	47850885
Treatable mortality	Total	Seoul Capital Area	2001	102.774	100.93	104.617	2.18138e+07
Treatable mortality	Total	Seoul Capital Area	2002	99.6984	97.9294	101.467	22111256
Treatable mortality	Total	Seoul Capital Area	2003	92.7395	91.0777	94.4014	22375042
Treatable mortality	Total	Seoul Capital Area	2004	87.5594	85.9849	89.1339	2.25963e+07
Treatable mortality	Total	Seoul Capital Area	2005	80.1191	78.6547	81.5836	22820770
Treatable mortality	Total	Seoul Capital Area	2006	75.9277	74.5427	77.3128	2.30366e+07
Treatable mortality	Total	Seoul Capital Area	2007	70.4636	69.1653	71.7619	23249632
Treatable mortality	Total	Seoul Capital Area	2008	65.0172	63.8028	66.2317	23444928
Treatable mortality	Total	Seoul Capital Area	2009	60.2687	59.129	61.4084	2.36049e+07
Treatable mortality	Total	Seoul Capital Area	2010	59.6646	58.5512	60.7779	23730085
Treatable mortality	Total	Seoul Capital Area	2011	56.1539	55.0931	57.2146	23828957
Treatable mortality	Total	Seoul Capital Area	2012	54.5057	53.4819	55.5294	2.39158e+07
Treatable mortality	Total	Seoul Capital Area	2013	52.1277	51.148	53.1074	2.39932e+07
Treatable mortality	Total	Seoul Capital Area	2014	49.996	49.0523	50.9397	24046762
Treatable mortality	Total	Seoul Capital Area	2015	48.4631	47.5467	49.3794	2.40764e+07
Treatable mortality	Total	Seoul Capital Area	2016	47.8046	46.9067	48.7026	2.40966e+07
Treatable mortality	Total	Seoul Capital Area	2017	43.9744	43.1238	44.8251	2.40988e+07
Treatable mortality	Total	Seoul Capital Area	2018	43.8271	42.991	44.6632	24114193
Treatable mortality	Total	Seoul Capital Area	2019	41.8884	41.084	42.6927	24164252
Treatable mortality	Total	Seoul Capital Area	2020	41.2766	40.4952	42.0581	24221126
Treatable mortality	Total	Non-Seoul-Capital metropolitan area	2001	115.518	112.692	118.345	9945363
Treatable mortality	Total	Non-Seoul-Capital metropolitan area	2002	107.362	104.701	110.023	9.94571e+06
Treatable mortality	Total	Non-Seoul-Capital metropolitan area	2003	100.725	98.2024	103.248	9926214
Treatable mortality	Total	Non-Seoul-Capital metropolitan area	2004	97.5428	95.1091	99.9764	9.90315e+06
Treatable mortality	Total	Non-Seoul-Capital metropolitan area	2005	88.539	86.2729	90.805	9.87585e+06
Treatable mortality	Total	Non-Seoul-Capital metropolitan area	2006	86.0971	83.91	88.2842	9.84132e+06
Treatable mortality	Total	Non-Seoul-Capital metropolitan area	2007	80.9635	78.8818	83.0452	9813820
Treatable mortality	Total	Non-Seoul-Capital metropolitan area	2008	77.4878	75.4987	79.4768	9795679
Treatable mortality	Total	Non-Seoul-Capital metropolitan area	2009	70.2266	68.3723	72.0808	9.77323e+06
Treatable mortality	Total	Non-Seoul-Capital metropolitan area	2010	67.7577	65.9656	69.5497	9.74461e+06
Treatable mortality	Total	Non-Seoul-Capital metropolitan area	2011	64.8348	63.111	66.5586	9727471
Treatable mortality	Total	Non-Seoul-Capital metropolitan area	2012	62.053	60.4112	63.6949	9.81409e+06
Treatable mortality	Total	Non-Seoul-Capital metropolitan area	2013	59.1855	57.6146	60.7565	9812679
Treatable mortality	Total	Non-Seoul-Capital metropolitan area	2014	55.9248	54.4201	57.4296	9.80794e+06
Treatable mortality	Total	Non-Seoul-Capital metropolitan area	2015	54.6704	53.1978	56.143	9808743
Treatable mortality	Total	Non-Seoul-Capital metropolitan area	2016	52.9833	51.5495	54.4171	9793956
Treatable mortality	Total	Non-Seoul-Capital metropolitan area	2017	51.0427	49.6475	52.438	9743540
Treatable mortality	Total	Non-Seoul-Capital metropolitan area	2018	48.5553	47.2084	49.9023	9.67679e+06
Treatable mortality	Total	Non-Seoul-Capital metropolitan area	2019	45.2343	43.9529	46.5157	9604432
Treatable mortality	Total	Non-Seoul-Capital metropolitan area	2020	44.0256	42.7843	45.2668	9.52905e+06
Treatable mortality	Total	Non-Seoul-Capital non-metropolitan area	2001	105.723	103.923	107.523	1.4992e+07
Treatable mortality	Total	Non-Seoul-Capital non-metropolitan area	2002	104.848	103.076	106.62	1.48928e+07
Treatable mortality	Total	Non-Seoul-Capital non-metropolitan area	2003	96.5803	94.8985	98.2621	14769220
Treatable mortality	Total	Non-Seoul-Capital non-metropolitan area	2004	90.9331	89.3171	92.549	14677135
Treatable mortality	Total	Non-Seoul-Capital non-metropolitan area	2005	84.9272	83.3828	86.4716	14601176
Treatable mortality	Total	Non-Seoul-Capital non-metropolitan area	2006	79.4105	77.9305	80.8905	1.45469e+07
Treatable mortality	Total	Non-Seoul-Capital non-metropolitan area	2007	77.0918	75.6448	78.5389	14516623
Treatable mortality	Total	Non-Seoul-Capital non-metropolitan area	2008	72.3204	70.9344	73.7063	14511543
Treatable mortality	Total	Non-Seoul-Capital non-metropolitan area	2009	67.721	66.392	69.05	1.45085e+07
Treatable mortality	Total	Non-Seoul-Capital non-metropolitan area	2010	65.6887	64.392	66.9854	1.44982e+07
Treatable mortality	Total	Non-Seoul-Capital non-metropolitan area	2011	63.1778	61.914	64.4417	14505874
Treatable mortality	Total	Non-Seoul-Capital non-metropolitan area	2012	62.3862	61.138	63.6345	14424980
Treatable mortality	Total	Non-Seoul-Capital non-metropolitan area	2013	56.926	55.748	58.104	14415089
Treatable mortality	Total	Non-Seoul-Capital non-metropolitan area	2014	56.3373	55.1707	57.5039	14405389
Treatable mortality	Total	Non-Seoul-Capital non-metropolitan area	2015	55.3799	54.2362	56.5236	1.44009e+07
Treatable mortality	Total	Non-Seoul-Capital non-metropolitan area	2016	53.0723	51.9565	54.188	14392574
Treatable mortality	Total	Non-Seoul-Capital non-metropolitan area	2017	50.7394	49.6511	51.8277	1.43501e+07
Treatable mortality	Total	Non-Seoul-Capital non-metropolitan area	2018	49.4157	48.3488	50.4826	14280448
Treatable mortality	Total	Non-Seoul-Capital non-metropolitan area	2019	47.6373	46.5985	48.676	1.41962e+07
Treatable mortality	Total	Non-Seoul-Capital non-metropolitan area	2020	45.9252	44.9161	46.9342	1.41007e+07
Treatable mortality	Men	Nationwide	2001	135.725	133.697	137.753	23673172
Treatable mortality	Men	Nationwide	2002	129.077	127.151	131.004	2.37765e+07
Treatable mortality	Men	Nationwide	2003	119.768	117.96	121.576	2.38407e+07
Treatable mortality	Men	Nationwide	2004	113.221	111.505	114.937	2.38988e+07
Treatable mortality	Men	Nationwide	2005	104.584	102.976	106.192	2.39673e+07
Treatable mortality	Men	Nationwide	2006	99.4825	97.9563	101.009	24039699
Treatable mortality	Men	Nationwide	2007	93.476	92.0325	94.9195	24126611
Treatable mortality	Men	Nationwide	2008	87.9383	86.5709	89.3058	24222613
Treatable mortality	Men	Nationwide	2009	81.1135	79.8288	82.3982	2.42978e+07
Treatable mortality	Men	Nationwide	2010	79.6027	78.3496	80.8558	24345311
Treatable mortality	Men	Nationwide	2011	76.0406	74.8341	77.247	2.43934e+07
Treatable mortality	Men	Nationwide	2012	74.4575	73.288	75.627	2.44417e+07
Treatable mortality	Men	Nationwide	2013	68.9353	67.8325	70.0382	2.4476e+07
Treatable mortality	Men	Nationwide	2014	66.6909	65.6219	67.7599	2.44987e+07
Treatable mortality	Men	Nationwide	2015	65.4043	64.359	66.4497	24513774
Treatable mortality	Men	Nationwide	2016	63.3758	62.359	64.3926	2.45131e+07
Treatable mortality	Men	Nationwide	2017	60.3802	59.3988	61.3617	24470759
Treatable mortality	Men	Nationwide	2018	59.1317	58.1755	60.0879	2.44118e+07
Treatable mortality	Men	Nationwide	2019	56.0223	55.1072	56.9375	2.43563e+07
Treatable mortality	Men	Nationwide	2020	54.5273	53.6428	55.4117	2.42962e+07
Treatable mortality	Men	Seoul Capital Area	2001	129.936	126.728	133.144	1.10521e+07
Treatable mortality	Men	Seoul Capital Area	2002	123.645	120.615	126.676	11202247
Treatable mortality	Men	Seoul Capital Area	2003	114.77	111.949	117.59	11331019
Treatable mortality	Men	Seoul Capital Area	2004	108.718	106.055	111.38	11435730
Treatable mortality	Men	Seoul Capital Area	2005	99.8111	97.3452	102.277	11542952
Treatable mortality	Men	Seoul Capital Area	2006	94.8779	92.566	97.1899	1.16484e+07
Treatable mortality	Men	Seoul Capital Area	2007	86.8666	84.7268	89.0065	11753070
Treatable mortality	Men	Seoul Capital Area	2008	80.3383	78.3401	82.3364	1.18492e+07
Treatable mortality	Men	Seoul Capital Area	2009	74.3683	72.5024	76.2343	11927110
Treatable mortality	Men	Seoul Capital Area	2010	73.6999	71.8804	75.5195	1.19864e+07
Treatable mortality	Men	Seoul Capital Area	2011	69.0889	67.3635	70.8142	1.20324e+07
Treatable mortality	Men	Seoul Capital Area	2012	68.789	67.111	70.467	1.20713e+07
Treatable mortality	Men	Seoul Capital Area	2013	64.3329	62.7487	65.9171	1.21042e+07
Treatable mortality	Men	Seoul Capital Area	2014	61.8711	60.3458	63.3964	1.21258e+07
Treatable mortality	Men	Seoul Capital Area	2015	60.4704	58.9845	61.9563	12134605
Treatable mortality	Men	Seoul Capital Area	2016	59.5915	58.1371	61.0459	1.21388e+07
Treatable mortality	Men	Seoul Capital Area	2017	55.4225	54.0403	56.8047	12136422
Treatable mortality	Men	Seoul Capital Area	2018	55.4241	54.0669	56.7813	1.21406e+07
Treatable mortality	Men	Seoul Capital Area	2019	52.8456	51.5439	54.1473	1.21606e+07
Treatable mortality	Men	Seoul Capital Area	2020	51.59	50.3353	52.8447	12183764
Treatable mortality	Men	Non-Seoul-Capital metropolitan area	2001	148.362	143.346	153.379	5028013
Treatable mortality	Men	Non-Seoul-Capital metropolitan area	2002	135.154	130.533	139.775	5028957
Treatable mortality	Men	Non-Seoul-Capital metropolitan area	2003	127.84	123.475	132.205	5.02015e+06
Treatable mortality	Men	Non-Seoul-Capital metropolitan area	2004	123.141	118.96	127.322	5008828
Treatable mortality	Men	Non-Seoul-Capital metropolitan area	2005	111.081	107.243	114.919	4.99474e+06
Treatable mortality	Men	Non-Seoul-Capital metropolitan area	2006	108.837	105.138	112.536	4977846
Treatable mortality	Men	Non-Seoul-Capital metropolitan area	2007	102.53	99.0311	106.029	4.96455e+06
Treatable mortality	Men	Non-Seoul-Capital metropolitan area	2008	98.5518	95.2173	101.886	4955086
Treatable mortality	Men	Non-Seoul-Capital metropolitan area	2009	88.4418	85.3638	91.5198	4942965
Treatable mortality	Men	Non-Seoul-Capital metropolitan area	2010	85.7016	82.7338	88.6693	4927134
Treatable mortality	Men	Non-Seoul-Capital metropolitan area	2011	82.756	79.8917	85.6204	4.91713e+06
Treatable mortality	Men	Non-Seoul-Capital metropolitan area	2012	78.7063	76.0025	81.4101	4.96125e+06
Treatable mortality	Men	Non-Seoul-Capital metropolitan area	2013	73.9598	71.3966	76.5229	4959235
Treatable mortality	Men	Non-Seoul-Capital metropolitan area	2014	71.2025	68.7338	73.6712	4955699
Treatable mortality	Men	Non-Seoul-Capital metropolitan area	2015	68.0117	65.6245	70.3989	4.95494e+06
Treatable mortality	Men	Non-Seoul-Capital metropolitan area	2016	65.9198	63.6058	68.2337	4945831
Treatable mortality	Men	Non-Seoul-Capital metropolitan area	2017	64.3114	62.0458	66.577	4918160
Treatable mortality	Men	Non-Seoul-Capital metropolitan area	2018	61.9059	59.7089	64.103	4881339
Treatable mortality	Men	Non-Seoul-Capital metropolitan area	2019	57.2534	55.1803	59.3265	4840796
Treatable mortality	Men	Non-Seoul-Capital metropolitan area	2020	56.5475	54.5256	58.5694	4798452
Treatable mortality	Men	Non-Seoul-Capital non-metropolitan area	2001	137.889	134.742	141.036	7.59301e+06
Treatable mortality	Men	Non-Seoul-Capital non-metropolitan area	2002	133.893	130.84	136.945	7.54531e+06
Treatable mortality	Men	Non-Seoul-Capital non-metropolitan area	2003	123.208	120.329	126.088	7489535
Treatable mortality	Men	Non-Seoul-Capital non-metropolitan area	2004	115.471	112.726	118.216	7.45422e+06
Treatable mortality	Men	Non-Seoul-Capital non-metropolitan area	2005	108.334	105.718	110.95	7429619
Treatable mortality	Men	Non-Seoul-Capital non-metropolitan area	2006	101.468	98.9749	103.96	7.41342e+06
Treatable mortality	Men	Non-Seoul-Capital non-metropolitan area	2007	98.0293	95.6153	100.443	7.40899e+06
Treatable mortality	Men	Non-Seoul-Capital non-metropolitan area	2008	92.7355	90.4251	95.046	7.41834e+06
Treatable mortality	Men	Non-Seoul-Capital non-metropolitan area	2009	86.4721	84.2701	88.6742	7.42771e+06
Treatable mortality	Men	Non-Seoul-Capital non-metropolitan area	2010	84.3848	82.2314	86.5381	7.43182e+06
Treatable mortality	Men	Non-Seoul-Capital non-metropolitan area	2011	81.7536	79.6516	83.8556	7.44389e+06
Treatable mortality	Men	Non-Seoul-Capital non-metropolitan area	2012	79.8939	77.8357	81.9521	7.40911e+06
Treatable mortality	Men	Non-Seoul-Capital non-metropolitan area	2013	72.355	70.4292	74.2808	7412545
Treatable mortality	Men	Non-Seoul-Capital non-metropolitan area	2014	70.7296	68.8413	72.6179	7417175
Treatable mortality	Men	Non-Seoul-Capital non-metropolitan area	2015	70.7544	68.8898	72.619	7.42423e+06
Treatable mortality	Men	Non-Seoul-Capital non-metropolitan area	2016	67.2589	65.4516	69.0662	7428497
Treatable mortality	Men	Non-Seoul-Capital non-metropolitan area	2017	65.1217	63.357	66.8863	7416177
Treatable mortality	Men	Non-Seoul-Capital non-metropolitan area	2018	62.9037	61.1933	64.614	7389821
Treatable mortality	Men	Non-Seoul-Capital non-metropolitan area	2019	59.8647	58.2214	61.508	7354849
Treatable mortality	Men	Non-Seoul-Capital non-metropolitan area	2020	57.5004	55.9143	59.0865	7.31397e+06
Treatable mortality	Women	Nationwide	2001	82.3178	80.9605	83.6751	23078006
Treatable mortality	Women	Nationwide	2002	81.4848	80.1568	82.8129	2.31732e+07
Treatable mortality	Women	Nationwide	2003	75.4264	74.167	76.6857	2.32298e+07
Treatable mortality	Women	Nationwide	2004	71.4016	70.196	72.6071	2.32778e+07
Treatable mortality	Women	Nationwide	2005	65.5398	64.4023	66.6774	23330487
Treatable mortality	Women	Nationwide	2006	61.5727	60.4856	62.6598	2.33851e+07
Treatable mortality	Women	Nationwide	2007	58.4953	57.4508	59.5398	23453464
Treatable mortality	Women	Nationwide	2008	54.3198	53.3288	55.3108	23529537
Treatable mortality	Women	Nationwide	2009	50.4571	49.5161	51.3982	23588875
Treatable mortality	Women	Nationwide	2010	48.996	48.0806	49.9115	23627630
Treatable mortality	Women	Nationwide	2011	46.4073	45.5259	47.2887	2.36689e+07
Treatable mortality	Women	Nationwide	2012	44.6174	43.7639	45.4709	2.37132e+07
Treatable mortality	Women	Nationwide	2013	42.8581	42.0332	43.683	23744975
Treatable mortality	Women	Nationwide	2014	41.2523	40.4504	42.0542	23761438
Treatable mortality	Women	Nationwide	2015	39.9542	39.1724	40.736	23772244
Treatable mortality	Women	Nationwide	2016	38.9642	38.1978	39.7306	23770048
Treatable mortality	Women	Nationwide	2017	35.8668	35.1355	36.598	23721623
Treatable mortality	Women	Nationwide	2018	34.9353	34.2185	35.652	23659629
Treatable mortality	Women	Nationwide	2019	33.6076	32.9107	34.3044	23608605
Treatable mortality	Women	Nationwide	2020	32.8948	32.2146	33.5751	2.35547e+07
Treatable mortality	Women	Seoul Capital Area	2001	81.2868	79.1107	83.4629	10761639
Treatable mortality	Women	Seoul Capital Area	2002	80.5144	78.3956	82.6332	10909009
Treatable mortality	Women	Seoul Capital Area	2003	74.7714	72.7733	76.7695	11044023
Treatable mortality	Women	Seoul Capital Area	2004	70.1872	68.295	72.0794	1.11605e+07
Treatable mortality	Women	Seoul Capital Area	2005	63.9005	62.1386	65.6625	11277818
Treatable mortality	Women	Seoul Capital Area	2006	59.8272	58.161	61.4935	11388122
Treatable mortality	Women	Seoul Capital Area	2007	56.3359	54.7572	57.9146	11496562
Treatable mortality	Women	Seoul Capital Area	2008	51.8447	50.3657	53.3236	1.15957e+07
Treatable mortality	Women	Seoul Capital Area	2009	48.03	46.6382	49.4219	1.16778e+07
Treatable mortality	Women	Seoul Capital Area	2010	47.3727	46.0151	48.7303	1.17437e+07
Treatable mortality	Women	Seoul Capital Area	2011	44.7392	43.4409	46.0375	1.17966e+07
Treatable mortality	Women	Seoul Capital Area	2012	41.6993	40.4662	42.9323	11844509
Treatable mortality	Women	Seoul Capital Area	2013	41.1589	39.9576	42.3603	11888987
Treatable mortality	Women	Seoul Capital Area	2014	39.2105	38.0563	40.3647	1.1921e+07
Treatable mortality	Women	Seoul Capital Area	2015	37.5597	36.4441	38.6754	1.19418e+07
Treatable mortality	Women	Seoul Capital Area	2016	37.1108	36.0151	38.2065	11957846
Treatable mortality	Women	Seoul Capital Area	2017	33.4833	32.4535	34.5131	1.19623e+07
Treatable mortality	Women	Seoul Capital Area	2018	33.1715	32.1586	34.1844	1.19735e+07
Treatable mortality	Women	Seoul Capital Area	2019	31.8022	30.8246	32.7799	1.20036e+07
Treatable mortality	Women	Seoul Capital Area	2020	31.7473	30.7875	32.7072	12037362
Treatable mortality	Women	Non-Seoul-Capital metropolitan area	2001	90.3002	86.9987	93.6018	4917350
Treatable mortality	Women	Non-Seoul-Capital metropolitan area	2002	85.1787	82.0298	88.3276	4.91675e+06
Treatable mortality	Women	Non-Seoul-Capital metropolitan area	2003	78.8802	75.8991	81.8613	4.90606e+06
Treatable mortality	Women	Non-Seoul-Capital metropolitan area	2004	76.9356	74.043	79.8283	4.89432e+06
Treatable mortality	Women	Non-Seoul-Capital metropolitan area	2005	69.9032	67.1938	72.6126	4881112
Treatable mortality	Women	Non-Seoul-Capital metropolitan area	2006	67.3139	64.7008	69.927	4.86348e+06
Treatable mortality	Women	Non-Seoul-Capital metropolitan area	2007	62.8354	60.347	65.3237	4.84927e+06
Treatable mortality	Women	Non-Seoul-Capital metropolitan area	2008	59.7202	57.3392	62.1012	4840593
Treatable mortality	Women	Non-Seoul-Capital metropolitan area	2009	54.7134	52.474	56.9528	4.83026e+06
Treatable mortality	Women	Non-Seoul-Capital metropolitan area	2010	52.0867	49.9354	54.238	4.81747e+06
Treatable mortality	Women	Non-Seoul-Capital metropolitan area	2011	49.3444	47.2794	51.4093	4.81034e+06
Treatable mortality	Women	Non-Seoul-Capital metropolitan area	2012	47.4201	45.4408	49.3994	4852833
Treatable mortality	Women	Non-Seoul-Capital metropolitan area	2013	46.1504	44.2369	48.0638	4853444
Treatable mortality	Women	Non-Seoul-Capital metropolitan area	2014	42.3157	40.5025	44.1288	4.85225e+06
Treatable mortality	Women	Non-Seoul-Capital metropolitan area	2015	42.7853	40.9813	44.5893	4.85381e+06
Treatable mortality	Women	Non-Seoul-Capital metropolitan area	2016	41.2902	39.5301	43.0503	4848125
Treatable mortality	Women	Non-Seoul-Capital metropolitan area	2017	39.095	37.3954	40.7946	4825380
Treatable mortality	Women	Non-Seoul-Capital metropolitan area	2018	36.5392	34.9094	38.1689	4.79546e+06
Treatable mortality	Women	Non-Seoul-Capital metropolitan area	2019	34.2957	32.7332	35.8582	4763636
Treatable mortality	Women	Non-Seoul-Capital metropolitan area	2020	32.733	31.2306	34.2353	4.7306e+06
Treatable mortality	Women	Non-Seoul-Capital non-metropolitan area	2001	80.9575	78.8552	83.0598	7399017
Treatable mortality	Women	Non-Seoul-Capital non-metropolitan area	2002	82.2208	80.1211	84.3206	7347460
Treatable mortality	Women	Non-Seoul-Capital non-metropolitan area	2003	75.3179	73.3245	77.3114	7279685
Treatable mortality	Women	Non-Seoul-Capital non-metropolitan area	2004	71.3616	69.4294	73.2938	7.22291e+06
Treatable mortality	Women	Non-Seoul-Capital non-metropolitan area	2005	66.2357	64.3857	68.0857	7171557
Treatable mortality	Women	Non-Seoul-Capital non-metropolitan area	2006	61.3211	59.552	63.0902	7133505
Treatable mortality	Women	Non-Seoul-Capital non-metropolitan area	2007	59.7614	58.0163	61.5066	7.10763e+06
Treatable mortality	Women	Non-Seoul-Capital non-metropolitan area	2008	55.3978	53.7265	57.0691	7.0932e+06
Treatable mortality	Women	Non-Seoul-Capital non-metropolitan area	2009	51.9667	50.358	53.5753	7080771
Treatable mortality	Women	Non-Seoul-Capital non-metropolitan area	2010	49.7893	48.2312	51.3474	7066431
Treatable mortality	Women	Non-Seoul-Capital non-metropolitan area	2011	47.4209	45.9042	48.9376	7.06199e+06
Treatable mortality	Women	Non-Seoul-Capital non-metropolitan area	2012	47.3636	45.8523	48.8749	7.01587e+06
Treatable mortality	Women	Non-Seoul-Capital non-metropolitan area	2013	43.6875	42.2436	45.1314	7002544
Treatable mortality	Women	Non-Seoul-Capital non-metropolitan area	2014	43.8066	42.362	45.2512	6988214
Treatable mortality	Women	Non-Seoul-Capital non-metropolitan area	2015	41.7206	40.3249	43.1163	6976674
Treatable mortality	Women	Non-Seoul-Capital non-metropolitan area	2016	40.2609	38.8943	41.6275	6964077
Treatable mortality	Women	Non-Seoul-Capital non-metropolitan area	2017	37.4529	36.1316	38.7742	6.93391e+06
Treatable mortality	Women	Non-Seoul-Capital non-metropolitan area	2018	36.6502	35.3434	37.957	6890627
Treatable mortality	Women	Non-Seoul-Capital non-metropolitan area	2019	36.0386	34.7417	37.3355	6.84135e+06
Treatable mortality	Women	Non-Seoul-Capital non-metropolitan area	2020	34.8119	33.5457	36.0781	6786737
Preventable mortality	Total	Nationwide	2001	244.695	242.977	246.412	46751178
Preventable mortality	Total	Nationwide	2002	243.004	241.322	244.686	46949732
Preventable mortality	Total	Nationwide	2003	236.804	235.178	238.43	47070476
Preventable mortality	Total	Nationwide	2004	224.955	223.395	226.514	47176550
Preventable mortality	Total	Nationwide	2005	211.676	210.193	213.159	4.72978e+07
Preventable mortality	Total	Nationwide	2006	197.086	195.679	198.493	4.74248e+07
Preventable mortality	Total	Nationwide	2007	187.897	186.55	189.243	47580075
Preventable mortality	Total	Nationwide	2008	178.188	176.902	179.474	47752150
Preventable mortality	Total	Nationwide	2009	172.558	171.314	173.801	4.78867e+07
Preventable mortality	Total	Nationwide	2010	165.799	164.598	167.001	47972941
Preventable mortality	Total	Nationwide	2011	156.938	155.783	158.093	48062302
Preventable mortality	Total	Nationwide	2012	147.844	146.739	148.95	48154888
Preventable mortality	Total	Nationwide	2013	139.975	138.916	141.034	4.82209e+07
Preventable mortality	Total	Nationwide	2014	132.577	131.558	133.596	4.82601e+07
Preventable mortality	Total	Nationwide	2015	125.656	124.675	126.637	48286018
Preventable mortality	Total	Nationwide	2016	119.418	118.471	120.365	4.82832e+07
Preventable mortality	Total	Nationwide	2017	111.212	110.306	112.118	48192382
Preventable mortality	Total	Nationwide	2018	107.447	106.566	108.327	4.80714e+07
Preventable mortality	Total	Nationwide	2019	103.466	102.612	104.32	4.79649e+07
Preventable mortality	Total	Nationwide	2020	99.9453	99.1154	100.775	47850885
Preventable mortality	Total	Seoul Capital Area	2001	214.499	211.927	217.071	2.18138e+07
Preventable mortality	Total	Seoul Capital Area	2002	211.234	208.744	213.724	22111256
Preventable mortality	Total	Seoul Capital Area	2003	205.546	203.16	207.933	22375042
Preventable mortality	Total	Seoul Capital Area	2004	196.748	194.468	199.029	2.25963e+07
Preventable mortality	Total	Seoul Capital Area	2005	188.246	186.076	190.417	22820770
Preventable mortality	Total	Seoul Capital Area	2006	173.725	171.69	175.76	2.30366e+07
Preventable mortality	Total	Seoul Capital Area	2007	163.564	161.645	165.483	23249632
Preventable mortality	Total	Seoul Capital Area	2008	154.864	153.048	156.68	23444928
Preventable mortality	Total	Seoul Capital Area	2009	151.491	149.739	153.242	2.36049e+07
Preventable mortality	Total	Seoul Capital Area	2010	147.04	145.345	148.734	23730085
Preventable mortality	Total	Seoul Capital Area	2011	139.041	137.42	140.662	23828957
Preventable mortality	Total	Seoul Capital Area	2012	131.896	130.346	133.447	2.39158e+07
Preventable mortality	Total	Seoul Capital Area	2013	126.485	124.997	127.972	2.39932e+07
Preventable mortality	Total	Seoul Capital Area	2014	119.553	118.128	120.978	24046762
Preventable mortality	Total	Seoul Capital Area	2015	112.472	111.11	113.833	2.40764e+07
Preventable mortality	Total	Seoul Capital Area	2016	107.128	105.816	108.441	2.40966e+07
Preventable mortality	Total	Seoul Capital Area	2017	101.003	99.7449	102.262	2.40988e+07
Preventable mortality	Total	Seoul Capital Area	2018	96.8233	95.6085	98.0381	24114193
Preventable mortality	Total	Seoul Capital Area	2019	93.7507	92.5743	94.9272	24164252
Preventable mortality	Total	Seoul Capital Area	2020	91.4375	90.2929	92.5822	24221126
Preventable mortality	Total	Non-Seoul-Capital metropolitan area	2001	244.201	240.223	248.178	9945363
Preventable mortality	Total	Non-Seoul-Capital metropolitan area	2002	240.33	236.468	244.193	9.94571e+06
Preventable mortality	Total	Non-Seoul-Capital metropolitan area	2003	235.12	231.391	238.848	9926214
Preventable mortality	Total	Non-Seoul-Capital metropolitan area	2004	231.439	227.801	235.076	9.90315e+06
Preventable mortality	Total	Non-Seoul-Capital metropolitan area	2005	213.476	210.065	216.887	9.87585e+06
Preventable mortality	Total	Non-Seoul-Capital metropolitan area	2006	201.111	197.87	204.352	9.84132e+06
Preventable mortality	Total	Non-Seoul-Capital metropolitan area	2007	193.499	190.387	196.61	9813820
Preventable mortality	Total	Non-Seoul-Capital metropolitan area	2008	184.401	181.431	187.371	9795679
Preventable mortality	Total	Non-Seoul-Capital metropolitan area	2009	175.58	172.742	178.417	9.77323e+06
Preventable mortality	Total	Non-Seoul-Capital metropolitan area	2010	169.288	166.545	172.032	9.74461e+06
Preventable mortality	Total	Non-Seoul-Capital metropolitan area	2011	157.912	155.305	160.519	9727471
Preventable mortality	Total	Non-Seoul-Capital metropolitan area	2012	150.495	148.003	152.987	9.81409e+06
Preventable mortality	Total	Non-Seoul-Capital metropolitan area	2013	142.289	139.908	144.67	9812679
Preventable mortality	Total	Non-Seoul-Capital metropolitan area	2014	134.848	132.563	137.133	9.80794e+06
Preventable mortality	Total	Non-Seoul-Capital metropolitan area	2015	128.713	126.507	130.919	9808743
Preventable mortality	Total	Non-Seoul-Capital metropolitan area	2016	122.752	120.618	124.885	9793956
Preventable mortality	Total	Non-Seoul-Capital metropolitan area	2017	110.777	108.766	112.788	9743540
Preventable mortality	Total	Non-Seoul-Capital metropolitan area	2018	110.734	108.745	112.724	9.67679e+06
Preventable mortality	Total	Non-Seoul-Capital metropolitan area	2019	108.194	106.248	110.139	9604432
Preventable mortality	Total	Non-Seoul-Capital metropolitan area	2020	102.151	100.276	104.025	9.52905e+06
Preventable mortality	Total	Non-Seoul-Capital non-metropolitan area	2001	282.774	279.856	285.692	1.4992e+07
Preventable mortality	Total	Non-Seoul-Capital non-metropolitan area	2002	283.66	280.765	286.555	1.48928e+07
Preventable mortality	Total	Non-Seoul-Capital non-metropolitan area	2003	276.878	274.049	279.707	14769220
Preventable mortality	Total	Non-Seoul-Capital non-metropolitan area	2004	257.615	254.911	260.32	14677135
Preventable mortality	Total	Non-Seoul-Capital non-metropolitan area	2005	241.081	238.495	243.667	14601176
Preventable mortality	Total	Non-Seoul-Capital non-metropolitan area	2006	225.231	222.753	227.709	1.45469e+07
Preventable mortality	Total	Non-Seoul-Capital non-metropolitan area	2007	217.304	214.894	219.714	14516623
Preventable mortality	Total	Non-Seoul-Capital non-metropolitan area	2008	206.002	203.679	208.324	14511543
Preventable mortality	Total	Non-Seoul-Capital non-metropolitan area	2009	199.626	197.36	201.892	1.45085e+07
Preventable mortality	Total	Non-Seoul-Capital non-metropolitan area	2010	189.874	187.684	192.064	1.44982e+07
Preventable mortality	Total	Non-Seoul-Capital non-metropolitan area	2011	181.259	179.134	183.383	14505874
Preventable mortality	Total	Non-Seoul-Capital non-metropolitan area	2012	169.039	167	171.078	14424980
Preventable mortality	Total	Non-Seoul-Capital non-metropolitan area	2013	158.227	156.27	160.184	14415089
Preventable mortality	Total	Non-Seoul-Capital non-metropolitan area	2014	150.411	148.516	152.307	14405389
Preventable mortality	Total	Non-Seoul-Capital non-metropolitan area	2015	143.222	141.388	145.057	1.44009e+07
Preventable mortality	Total	Non-Seoul-Capital non-metropolitan area	2016	135.683	133.91	137.456	14392574
Preventable mortality	Total	Non-Seoul-Capital non-metropolitan area	2017	126.9	125.191	128.609	1.43501e+07
Preventable mortality	Total	Non-Seoul-Capital non-metropolitan area	2018	121.965	120.298	123.633	14280448
Preventable mortality	Total	Non-Seoul-Capital non-metropolitan area	2019	115.71	114.096	117.324	1.41962e+07
Preventable mortality	Total	Non-Seoul-Capital non-metropolitan area	2020	112.035	110.461	113.61	1.41007e+07
Preventable mortality	Men	Nationwide	2001	387.703	384.413	390.994	23673172
Preventable mortality	Men	Nationwide	2002	383.765	380.56	386.97	2.37765e+07
Preventable mortality	Men	Nationwide	2003	372.055	368.983	375.127	2.38407e+07
Preventable mortality	Men	Nationwide	2004	356.498	353.552	359.444	2.38988e+07
Preventable mortality	Men	Nationwide	2005	333.205	330.426	335.985	2.39673e+07
Preventable mortality	Men	Nationwide	2006	311.953	309.324	314.582	24039699
Preventable mortality	Men	Nationwide	2007	293.597	291.11	296.084	24126611
Preventable mortality	Men	Nationwide	2008	278.833	276.466	281.201	24222613
Preventable mortality	Men	Nationwide	2009	268.884	266.61	271.158	2.42978e+07
Preventable mortality	Men	Nationwide	2010	258.496	256.303	260.689	24345311
Preventable mortality	Men	Nationwide	2011	245.447	243.343	247.552	2.43934e+07
Preventable mortality	Men	Nationwide	2012	231.559	229.55	233.568	2.44417e+07
Preventable mortality	Men	Nationwide	2013	218.541	216.626	220.457	2.4476e+07
Preventable mortality	Men	Nationwide	2014	206.972	205.134	208.81	2.44987e+07
Preventable mortality	Men	Nationwide	2015	195.27	193.508	197.032	24513774
Preventable mortality	Men	Nationwide	2016	185.791	184.092	187.489	2.45131e+07
Preventable mortality	Men	Nationwide	2017	173.746	172.123	175.369	24470759
Preventable mortality	Men	Nationwide	2018	166.699	165.133	168.266	2.44118e+07
Preventable mortality	Men	Nationwide	2019	159.495	157.986	161.004	2.43563e+07
Preventable mortality	Men	Nationwide	2020	153.233	151.774	154.691	2.42962e+07
Preventable mortality	Men	Seoul Capital Area	2001	331.963	327.094	336.833	1.10521e+07
Preventable mortality	Men	Seoul Capital Area	2002	325.992	321.308	330.676	11202247
Preventable mortality	Men	Seoul Capital Area	2003	316.474	312.023	320.926	11331019
Preventable mortality	Men	Seoul Capital Area	2004	303.951	299.709	308.192	11435730
Preventable mortality	Men	Seoul Capital Area	2005	289.661	285.654	293.668	11542952
Preventable mortality	Men	Seoul Capital Area	2006	270.126	266.368	273.884	1.16484e+07
Preventable mortality	Men	Seoul Capital Area	2007	249.818	246.322	253.314	11753070
Preventable mortality	Men	Seoul Capital Area	2008	237.71	234.405	241.014	1.18492e+07
Preventable mortality	Men	Seoul Capital Area	2009	232.534	229.359	235.708	11927110
Preventable mortality	Men	Seoul Capital Area	2010	225.325	222.267	228.384	1.19864e+07
Preventable mortality	Men	Seoul Capital Area	2011	214.109	211.184	217.034	1.20324e+07
Preventable mortality	Men	Seoul Capital Area	2012	203.352	200.563	206.142	1.20713e+07
Preventable mortality	Men	Seoul Capital Area	2013	195.023	192.354	197.693	1.21042e+07
Preventable mortality	Men	Seoul Capital Area	2014	184.955	182.397	187.513	1.21258e+07
Preventable mortality	Men	Seoul Capital Area	2015	173.42	170.983	175.856	12134605
Preventable mortality	Men	Seoul Capital Area	2016	165.31	162.961	167.659	1.21388e+07
Preventable mortality	Men	Seoul Capital Area	2017	157.258	154.999	159.517	12136422
Preventable mortality	Men	Seoul Capital Area	2018	150.692	148.517	152.867	1.21406e+07
Preventable mortality	Men	Seoul Capital Area	2019	144.055	141.968	146.143	1.21606e+07
Preventable mortality	Men	Seoul Capital Area	2020	139.767	137.744	141.79	12183764
Preventable mortality	Men	Non-Seoul-Capital metropolitan area	2001	384.99	377.289	392.692	5028013
Preventable mortality	Men	Non-Seoul-Capital metropolitan area	2002	373.72	366.359	381.082	5028957
Preventable mortality	Men	Non-Seoul-Capital metropolitan area	2003	366.945	359.871	374.02	5.02015e+06
Preventable mortality	Men	Non-Seoul-Capital metropolitan area	2004	366.546	359.636	373.457	5008828
Preventable mortality	Men	Non-Seoul-Capital metropolitan area	2005	333.87	327.471	340.27	4.99474e+06
Preventable mortality	Men	Non-Seoul-Capital metropolitan area	2006	315.744	309.696	321.793	4977846
Preventable mortality	Men	Non-Seoul-Capital metropolitan area	2007	300.733	294.986	306.481	4.96455e+06
Preventable mortality	Men	Non-Seoul-Capital metropolitan area	2008	289.037	283.547	294.527	4955086
Preventable mortality	Men	Non-Seoul-Capital metropolitan area	2009	272.199	267.007	277.391	4942965
Preventable mortality	Men	Non-Seoul-Capital metropolitan area	2010	264.43	259.409	269.452	4927134
Preventable mortality	Men	Non-Seoul-Capital metropolitan area	2011	245.062	240.327	249.798	4.91713e+06
Preventable mortality	Men	Non-Seoul-Capital metropolitan area	2012	234.067	229.55	238.584	4.96125e+06
Preventable mortality	Men	Non-Seoul-Capital metropolitan area	2013	222.498	218.183	226.813	4959235
Preventable mortality	Men	Non-Seoul-Capital metropolitan area	2014	209.971	205.848	214.094	4955699
Preventable mortality	Men	Non-Seoul-Capital metropolitan area	2015	200.782	196.804	204.759	4.95494e+06
Preventable mortality	Men	Non-Seoul-Capital metropolitan area	2016	192.014	188.172	195.856	4945831
Preventable mortality	Men	Non-Seoul-Capital metropolitan area	2017	173.282	169.67	176.894	4918160
Preventable mortality	Men	Non-Seoul-Capital metropolitan area	2018	172.629	169.063	176.194	4881339
Preventable mortality	Men	Non-Seoul-Capital metropolitan area	2019	167.971	164.503	171.438	4840796
Preventable mortality	Men	Non-Seoul-Capital metropolitan area	2020	157.515	154.191	160.839	4798452
Preventable mortality	Men	Non-Seoul-Capital non-metropolitan area	2001	456.724	451.134	462.313	7.59301e+06
Preventable mortality	Men	Non-Seoul-Capital non-metropolitan area	2002	458.319	452.783	463.854	7.54531e+06
Preventable mortality	Men	Non-Seoul-Capital non-metropolitan area	2003	443.05	437.694	448.405	7489535
Preventable mortality	Men	Non-Seoul-Capital non-metropolitan area	2004	416.498	411.369	421.627	7.45422e+06
Preventable mortality	Men	Non-Seoul-Capital non-metropolitan area	2005	387.414	382.543	392.284	7429619
Preventable mortality	Men	Non-Seoul-Capital non-metropolitan area	2006	362.858	358.209	367.507	7.41342e+06
Preventable mortality	Men	Non-Seoul-Capital non-metropolitan area	2007	346.454	341.982	350.926	7.40899e+06
Preventable mortality	Men	Non-Seoul-Capital non-metropolitan area	2008	327.303	323.021	331.586	7.41834e+06
Preventable mortality	Men	Non-Seoul-Capital non-metropolitan area	2009	315.706	311.558	319.854	7.42771e+06
Preventable mortality	Men	Non-Seoul-Capital non-metropolitan area	2010	299.985	295.987	303.984	7.43182e+06
Preventable mortality	Men	Non-Seoul-Capital non-metropolitan area	2011	288.161	284.279	292.042	7.44389e+06
Preventable mortality	Men	Non-Seoul-Capital non-metropolitan area	2012	269.075	265.36	272.791	7.40911e+06
Preventable mortality	Men	Non-Seoul-Capital non-metropolitan area	2013	249.295	245.763	252.828	7412545
Preventable mortality	Men	Non-Seoul-Capital non-metropolitan area	2014	236.655	233.246	240.064	7417175
Preventable mortality	Men	Non-Seoul-Capital non-metropolitan area	2015	223.212	219.936	226.488	7.42423e+06
Preventable mortality	Men	Non-Seoul-Capital non-metropolitan area	2016	211.628	208.47	214.786	7428497
Preventable mortality	Men	Non-Seoul-Capital non-metropolitan area	2017	198.304	195.271	201.337	7416177
Preventable mortality	Men	Non-Seoul-Capital non-metropolitan area	2018	187.372	184.458	190.286	7389821
Preventable mortality	Men	Non-Seoul-Capital non-metropolitan area	2019	177.69	174.885	180.495	7354849
Preventable mortality	Men	Non-Seoul-Capital non-metropolitan area	2020	171.33	168.61	174.051	7.31397e+06
Preventable mortality	Women	Nationwide	2001	125.538	123.877	127.199	23078006
Preventable mortality	Women	Nationwide	2002	124.962	123.331	126.593	2.31732e+07
Preventable mortality	Women	Nationwide	2003	121.873	120.291	123.455	2.32298e+07
Preventable mortality	Women	Nationwide	2004	112.397	110.901	113.893	2.32778e+07
Preventable mortality	Women	Nationwide	2005	107.015	105.582	108.448	23330487
Preventable mortality	Women	Nationwide	2006	97.1911	95.844	98.5382	2.33851e+07
Preventable mortality	Women	Nationwide	2007	94.8505	93.5438	96.1573	23453464
Preventable mortality	Women	Nationwide	2008	88.7442	87.5008	89.9876	23529537
Preventable mortality	Women	Nationwide	2009	86.0282	84.8207	87.2357	23588875
Preventable mortality	Women	Nationwide	2010	81.9132	80.7484	83.078	23627630
Preventable mortality	Women	Nationwide	2011	76.2673	75.1526	77.382	2.36689e+07
Preventable mortality	Women	Nationwide	2012	70.8876	69.8261	71.9491	2.37132e+07
Preventable mortality	Women	Nationwide	2013	67.16	66.1394	68.1806	23744975
Preventable mortality	Women	Nationwide	2014	63.1915	62.2094	64.1736	23761438
Preventable mortality	Women	Nationwide	2015	60.3802	59.4283	61.3321	23772244
Preventable mortality	Women	Nationwide	2016	56.8709	55.954	57.7878	23770048
Preventable mortality	Women	Nationwide	2017	51.7593	50.8882	52.6304	23721623
Preventable mortality	Women	Nationwide	2018	50.7626	49.9042	51.621	23659629
Preventable mortality	Women	Nationwide	2019	49.6378	48.7937	50.482	23608605
Preventable mortality	Women	Nationwide	2020	48.6896	47.8601	49.519	2.35547e+07
Preventable mortality	Women	Seoul Capital Area	2001	114.567	112.011	117.123	10761639
Preventable mortality	Women	Seoul Capital Area	2002	112.727	110.25	115.204	10909009
Preventable mortality	Women	Seoul Capital Area	2003	108.996	106.621	111.371	11044023
Preventable mortality	Women	Seoul Capital Area	2004	102.818	100.561	105.074	1.11605e+07
Preventable mortality	Women	Seoul Capital Area	2005	98.5987	96.4519	100.745	11277818
Preventable mortality	Women	Seoul Capital Area	2006	87.9705	85.987	89.954	11388122
Preventable mortality	Women	Seoul Capital Area	2007	86.0298	84.1236	87.936	11496562
Preventable mortality	Women	Seoul Capital Area	2008	79.8075	78.0208	81.5942	1.15957e+07
Preventable mortality	Women	Seoul Capital Area	2009	77.4426	75.7202	79.165	1.16778e+07
Preventable mortality	Women	Seoul Capital Area	2010	75.0103	73.3404	76.6801	1.17437e+07
Preventable mortality	Women	Seoul Capital Area	2011	69.5885	68.0019	71.175	1.17966e+07
Preventable mortality	Women	Seoul Capital Area	2012	65.2838	63.7704	66.7971	11844509
Preventable mortality	Women	Seoul Capital Area	2013	62.2271	60.7774	63.6767	11888987
Preventable mortality	Women	Seoul Capital Area	2014	58.0404	56.6573	59.4235	1.1921e+07
Preventable mortality	Women	Seoul Capital Area	2015	55.0118	53.6823	56.3412	1.19418e+07
Preventable mortality	Women	Seoul Capital Area	2016	52.2997	51.0198	53.5796	11957846
Preventable mortality	Women	Seoul Capital Area	2017	47.8371	46.6252	49.0489	1.19623e+07
Preventable mortality	Women	Seoul Capital Area	2018	45.798	44.6227	46.9733	1.19735e+07
Preventable mortality	Women	Seoul Capital Area	2019	46.0304	44.865	47.1957	1.20036e+07
Preventable mortality	Women	Seoul Capital Area	2020	45.6272	44.4822	46.7723	12037362
Preventable mortality	Women	Non-Seoul-Capital metropolitan area	2001	128.626	124.73	132.521	4917350
Preventable mortality	Women	Non-Seoul-Capital metropolitan area	2002	128.796	124.963	132.629	4.91675e+06
Preventable mortality	Women	Non-Seoul-Capital metropolitan area	2003	123.639	119.969	127.308	4.90606e+06
Preventable mortality	Women	Non-Seoul-Capital metropolitan area	2004	116.163	112.657	119.669	4.89432e+06
Preventable mortality	Women	Non-Seoul-Capital metropolitan area	2005	109.902	106.57	113.234	4881112
Preventable mortality	Women	Non-Seoul-Capital metropolitan area	2006	101.191	98.0505	104.332	4.86348e+06
Preventable mortality	Women	Non-Seoul-Capital metropolitan area	2007	99.2286	96.1759	102.281	4.84927e+06
Preventable mortality	Women	Non-Seoul-Capital metropolitan area	2008	91.7435	88.8704	94.6166	4840593
Preventable mortality	Women	Non-Seoul-Capital metropolitan area	2009	89.2085	86.4282	91.9889	4.83026e+06
Preventable mortality	Women	Non-Seoul-Capital metropolitan area	2010	83.5519	80.8962	86.2076	4.81747e+06
Preventable mortality	Women	Non-Seoul-Capital metropolitan area	2011	78.8063	76.2535	81.3592	4.81034e+06
Preventable mortality	Women	Non-Seoul-Capital metropolitan area	2012	74.1474	71.7201	76.5748	4852833
Preventable mortality	Women	Non-Seoul-Capital metropolitan area	2013	68.7171	66.4137	71.0204	4853444
Preventable mortality	Women	Non-Seoul-Capital metropolitan area	2014	65.5679	63.3446	67.7912	4.85225e+06
Preventable mortality	Women	Non-Seoul-Capital metropolitan area	2015	62.1224	59.9763	64.2685	4.85381e+06
Preventable mortality	Women	Non-Seoul-Capital metropolitan area	2016	58.3659	56.2999	60.4319	4848125
Preventable mortality	Women	Non-Seoul-Capital metropolitan area	2017	52.3975	50.4464	54.3487	4825380
Preventable mortality	Women	Non-Seoul-Capital metropolitan area	2018	53.0443	51.1	54.9886	4.79546e+06
Preventable mortality	Women	Non-Seoul-Capital metropolitan area	2019	52.3129	50.3909	54.2349	4763636
Preventable mortality	Women	Non-Seoul-Capital metropolitan area	2020	50.5587	48.6783	52.4392	4.7306e+06
Preventable mortality	Women	Non-Seoul-Capital non-metropolitan area	2001	138.648	135.898	141.398	7399017
Preventable mortality	Women	Non-Seoul-Capital non-metropolitan area	2002	138.646	135.92	141.373	7347460
Preventable mortality	Women	Non-Seoul-Capital non-metropolitan area	2003	137.088	134.397	139.779	7279685
Preventable mortality	Women	Non-Seoul-Capital non-metropolitan area	2004	123.37	120.839	125.902	7.22291e+06
Preventable mortality	Women	Non-Seoul-Capital non-metropolitan area	2005	116.888	114.438	119.337	7171557
Preventable mortality	Women	Non-Seoul-Capital non-metropolitan area	2006	107.239	104.903	109.574	7133505
Preventable mortality	Women	Non-Seoul-Capital non-metropolitan area	2007	104.809	102.513	107.105	7.10763e+06
Preventable mortality	Women	Non-Seoul-Capital non-metropolitan area	2008	99.0003	96.7811	101.22	7.0932e+06
Preventable mortality	Women	Non-Seoul-Capital non-metropolitan area	2009	95.8459	93.6703	98.0215	7080771
Preventable mortality	Women	Non-Seoul-Capital non-metropolitan area	2010	90.75	88.6464	92.8537	7066431
Preventable mortality	Women	Non-Seoul-Capital non-metropolitan area	2011	84.2476	82.2268	86.2684	7.06199e+06
Preventable mortality	Women	Non-Seoul-Capital non-metropolitan area	2012	77.3287	75.3999	79.2576	7.01587e+06
Preventable mortality	Women	Non-Seoul-Capital non-metropolitan area	2013	73.7535	71.8767	75.6304	7002544
Preventable mortality	Women	Non-Seoul-Capital non-metropolitan area	2014	69.5884	67.7694	71.4074	6988214
Preventable mortality	Women	Non-Seoul-Capital non-metropolitan area	2015	67.5184	65.7336	69.3033	6976674
Preventable mortality	Women	Non-Seoul-Capital non-metropolitan area	2016	62.9946	61.2755	64.7137	6964077
Preventable mortality	Women	Non-Seoul-Capital non-metropolitan area	2017	57.271	55.633	58.9089	6.93391e+06
Preventable mortality	Women	Non-Seoul-Capital non-metropolitan area	2018	57.114	55.4689	58.759	6890627
Preventable mortality	Women	Non-Seoul-Capital non-metropolitan area	2019	53.7956	52.1941	55.397	6.84135e+06
Preventable mortality	Women	Non-Seoul-Capital non-metropolitan area	2020	52.3723	50.7974	53.9472	6786737

## Sheet: Disparity score
Mortality	Sex	Disparity measure	Year	Result	Lower limit	Upper limit
All-cause mortality	Total	Range difference	2001	93.0404	98.2652	87.8157
All-cause mortality	Total	Range difference	2002	92.7286	97.7657	87.6915
All-cause mortality	Total	Range difference	2003	90.1876	95.0346	85.3406
All-cause mortality	Total	Range difference	2004	80.5329	85.1881	75.8777
All-cause mortality	Total	Range difference	2005	68.9101	73.3654	64.4548
All-cause mortality	Total	Range difference	2006	66.6634	70.9108	62.416
All-cause mortality	Total	Range difference	2007	67.6656	71.7624	63.5689
All-cause mortality	Total	Range difference	2008	69.818	73.7654	65.8705
All-cause mortality	Total	Range difference	2009	66.4546	70.2782	62.631
All-cause mortality	Total	Range difference	2010	57.4	61.1214	53.6786
All-cause mortality	Total	Range difference	2011	56.7911	60.3895	53.1926
All-cause mortality	Total	Range difference	2012	56.5363	60.0296	53.0431
All-cause mortality	Total	Range difference	2013	47.2651	50.6219	43.9083
All-cause mortality	Total	Range difference	2014	47.7772	51.0288	44.5256
All-cause mortality	Total	Range difference	2015	48.7074	51.8644	45.5504
All-cause mortality	Total	Range difference	2016	43.8037	46.8796	40.7279
All-cause mortality	Total	Range difference	2017	46.5362	49.5153	43.557
All-cause mortality	Total	Range difference	2018	40.6584	43.5766	37.7402
All-cause mortality	Total	Range difference	2019	41.515	44.3542	38.6759
All-cause mortality	Total	Range difference	2020	39.2127	41.977	36.4483
All-cause mortality	Total	Between-group variance	2001	1691.95	1881.35	1502.55
All-cause mortality	Total	Between-group variance	2002	1647.88	1826.96	1468.8
All-cause mortality	Total	Between-group variance	2003	1560.95	1728.52	1393.37
All-cause mortality	Total	Between-group variance	2004	1291.6	1438.9	1144.3
All-cause mortality	Total	Between-group variance	2005	909.934	1027.38	792.489
All-cause mortality	Total	Between-group variance	2006	878.496	988.892	768.1
All-cause mortality	Total	Between-group variance	2007	895.72	1002.83	788.606
All-cause mortality	Total	Between-group variance	2008	978.769	1086.68	870.861
All-cause mortality	Total	Between-group variance	2009	855.273	952.523	758.022
All-cause mortality	Total	Between-group variance	2010	649.524	732.148	566.899
All-cause mortality	Total	Between-group variance	2011	634.658	713.513	555.803
All-cause mortality	Total	Between-group variance	2012	613.658	688.607	538.709
All-cause mortality	Total	Between-group variance	2013	432.486	492.967	372.006
All-cause mortality	Total	Between-group variance	2014	433.707	492.268	375.146
All-cause mortality	Total	Between-group variance	2015	462.311	520.977	403.645
All-cause mortality	Total	Between-group variance	2016	375.326	426.836	323.816
All-cause mortality	Total	Between-group variance	2017	412.247	464.455	360.04
All-cause mortality	Total	Between-group variance	2018	323.765	369.081	278.448
All-cause mortality	Total	Between-group variance	2019	331.334	375.882	286.786
All-cause mortality	Total	Between-group variance	2020	296.932	337.965	255.898
All-cause mortality	Total	Extended absolute concentration index	2001	21.9631	23.19	20.7361
All-cause mortality	Total	Extended absolute concentration index	2002	21.6382	22.8178	20.4585
All-cause mortality	Total	Extended absolute concentration index	2003	21.0466	22.1787	19.9145
All-cause mortality	Total	Extended absolute concentration index	2004	19.0928	20.1786	18.0071
All-cause mortality	Total	Extended absolute concentration index	2005	16.0384	17.0756	15.0012
All-cause mortality	Total	Extended absolute concentration index	2006	15.7349	16.7214	14.7483
All-cause mortality	Total	Extended absolute concentration index	2007	15.89	16.8389	14.9412
All-cause mortality	Total	Extended absolute concentration index	2008	16.5528	17.4648	15.6408
All-cause mortality	Total	Extended absolute concentration index	2009	15.5108	16.3924	14.6292
All-cause mortality	Total	Extended absolute concentration index	2010	13.5002	14.3581	12.6424
All-cause mortality	Total	Extended absolute concentration index	2011	13.3423	14.1706	12.514
All-cause mortality	Total	Extended absolute concentration index	2012	13.1209	13.9222	12.3195
All-cause mortality	Total	Extended absolute concentration index	2013	11.0153	11.785	10.2456
All-cause mortality	Total	Extended absolute concentration index	2014	11.0093	11.7535	10.265
All-cause mortality	Total	Extended absolute concentration index	2015	11.3838	12.1058	10.6618
All-cause mortality	Total	Extended absolute concentration index	2016	10.2539	10.9572	9.55055
All-cause mortality	Total	Extended absolute concentration index	2017	10.7305	11.4102	10.0508
All-cause mortality	Total	Extended absolute concentration index	2018	9.5151	10.1808	8.84935
All-cause mortality	Total	Extended absolute concentration index	2019	9.61884	10.2651	8.97261
All-cause mortality	Total	Extended absolute concentration index	2020	9.1003	9.72864	8.47195
All-cause mortality	Total	Slope index of inequality	2001	153.98	162.582	145.378
All-cause mortality	Total	Slope index of inequality	2002	152.003	160.29	143.716
All-cause mortality	Total	Slope index of inequality	2003	148.16	156.13	140.19
All-cause mortality	Total	Slope index of inequality	2004	134.654	142.311	126.996
All-cause mortality	Total	Slope index of inequality	2005	113.325	120.654	105.996
All-cause mortality	Total	Slope index of inequality	2006	111.386	118.369	104.402
All-cause mortality	Total	Slope index of inequality	2007	112.675	119.403	105.947
All-cause mortality	Total	Slope index of inequality	2008	117.541	124.017	111.065
All-cause mortality	Total	Slope index of inequality	2009	110.278	116.546	104.01
All-cause mortality	Total	Slope index of inequality	2010	96.0892	102.195	89.9834
All-cause mortality	Total	Slope index of inequality	2011	95.0367	100.936	89.1369
All-cause mortality	Total	Slope index of inequality	2012	93.4805	99.1898	87.7713
All-cause mortality	Total	Slope index of inequality	2013	78.5243	84.0114	73.0373
All-cause mortality	Total	Slope index of inequality	2014	78.5163	83.8242	73.2084
All-cause mortality	Total	Slope index of inequality	2015	81.2044	86.3543	76.0545
All-cause mortality	Total	Slope index of inequality	2016	73.1668	78.1854	68.1481
All-cause mortality	Total	Slope index of inequality	2017	76.6194	81.4726	71.7661
All-cause mortality	Total	Slope index of inequality	2018	68.0137	72.7724	63.2549
All-cause mortality	Total	Slope index of inequality	2019	68.8552	73.4811	64.2292
All-cause mortality	Total	Slope index of inequality	2020	65.249	69.7542	60.7437
All-cause mortality	Total	Range ratio	2001	1.23545	1.25026	1.2208
All-cause mortality	Total	Range ratio	2002	1.24467	1.2596	1.22992
All-cause mortality	Total	Range ratio	2003	1.24804	1.263	1.23325
All-cause mortality	Total	Range ratio	2004	1.23084	1.2457	1.21617
All-cause mortality	Total	Range ratio	2005	1.20559	1.22022	1.19114
All-cause mortality	Total	Range ratio	2006	1.21249	1.2274	1.19775
All-cause mortality	Total	Range ratio	2007	1.22534	1.24041	1.21044
All-cause mortality	Total	Range ratio	2008	1.24433	1.25968	1.22917
All-cause mortality	Total	Range ratio	2009	1.23968	1.25496	1.2246
All-cause mortality	Total	Range ratio	2010	1.21	1.2249	1.19528
All-cause mortality	Total	Range ratio	2011	1.21843	1.23361	1.20344
All-cause mortality	Total	Range ratio	2012	1.22656	1.24194	1.21137
All-cause mortality	Total	Range ratio	2013	1.19675	1.21193	1.18176
All-cause mortality	Total	Range ratio	2014	1.20917	1.22469	1.19385
All-cause mortality	Total	Range ratio	2015	1.2231	1.23893	1.20747
All-cause mortality	Total	Range ratio	2016	1.20588	1.22161	1.19036
All-cause mortality	Total	Range ratio	2017	1.23346	1.24986	1.21728
All-cause mortality	Total	Range ratio	2018	1.20569	1.22173	1.18987
All-cause mortality	Total	Range ratio	2019	1.21867	1.23496	1.20258
All-cause mortality	Total	Range ratio	2020	1.2116	1.22781	1.1956
All-cause mortality	Total	Index of disparity	2001	18.6808	20.0387	17.323
All-cause mortality	Total	Index of disparity	2002	18.5298	19.8823	17.1772
All-cause mortality	Total	Index of disparity	2003	18.9704	20.322	17.6187
All-cause mortality	Total	Index of disparity	2004	18.9974	20.3506	17.6442
All-cause mortality	Total	Index of disparity	2005	15.7572	17.0752	14.4392
All-cause mortality	Total	Index of disparity	2006	17.3125	18.6599	15.9651
All-cause mortality	Total	Index of disparity	2007	18.0577	19.4093	16.7061
All-cause mortality	Total	Index of disparity	2008	20.3479	21.7233	18.9725
All-cause mortality	Total	Index of disparity	2009	18.8539	20.206	17.5018
All-cause mortality	Total	Index of disparity	2010	17.0307	18.355	15.7063
All-cause mortality	Total	Index of disparity	2011	17.6574	19.0008	16.314
All-cause mortality	Total	Index of disparity	2012	17.6047	18.9502	16.2592
All-cause mortality	Total	Index of disparity	2013	15.5521	16.8812	14.223
All-cause mortality	Total	Index of disparity	2014	15.8767	17.2236	14.5298
All-cause mortality	Total	Index of disparity	2015	17.8482	19.2277	16.4688
All-cause mortality	Total	Index of disparity	2016	16.5704	17.9409	15.1999
All-cause mortality	Total	Index of disparity	2017	17.8043	19.2173	16.3912
All-cause mortality	Total	Index of disparity	2018	16.5801	17.9716	15.1886
All-cause mortality	Total	Index of disparity	2019	17.0612	18.4654	15.6569
All-cause mortality	Total	Index of disparity	2020	16.6668	18.0635	15.2701
All-cause mortality	Total	Mean log deviation	2001	0.00441706	0.00491931	0.00391479
All-cause mortality	Total	Mean log deviation	2002	0.00464739	0.0051588	0.00413597
All-cause mortality	Total	Mean log deviation	2003	0.00477339	0.00529206	0.00425471
All-cause mortality	Total	Mean log deviation	2004	0.00434771	0.00485045	0.00384497
All-cause mortality	Total	Mean log deviation	2005	0.00339088	0.00383207	0.00294968
All-cause mortality	Total	Mean log deviation	2006	0.00371511	0.00418666	0.00324355
All-cause mortality	Total	Mean log deviation	2007	0.00409512	0.00458891	0.00360132
All-cause mortality	Total	Mean log deviation	2008	0.00486488	0.00540633	0.00432343
All-cause mortality	Total	Mean log deviation	2009	0.00453848	0.00505707	0.00401987
All-cause mortality	Total	Mean log deviation	2010	0.00362991	0.00409395	0.00316586
All-cause mortality	Total	Mean log deviation	2011	0.00389454	0.00438044	0.00340863
All-cause mortality	Total	Mean log deviation	2012	0.00406461	0.00456165	0.00356756
All-cause mortality	Total	Mean log deviation	2013	0.00316529	0.00360829	0.00272227
All-cause mortality	Total	Mean log deviation	2014	0.00347751	0.00394611	0.00300889
All-cause mortality	Total	Mean log deviation	2015	0.00401138	0.00452066	0.00350209
All-cause mortality	Total	Mean log deviation	2016	0.0034763	0.00395342	0.00299917
All-cause mortality	Total	Mean log deviation	2017	0.00425863	0.00479588	0.00372136
All-cause mortality	Total	Mean log deviation	2018	0.00347552	0.00396135	0.00298968
All-cause mortality	Total	Mean log deviation	2019	0.00381837	0.00432979	0.00330694
All-cause mortality	Total	Mean log deviation	2020	0.00361244	0.00410979	0.00311507
All-cause mortality	Total	Theil index	2001	0.0044233	0.00492456	0.00392203
All-cause mortality	Total	Theil index	2002	0.00467095	0.00518405	0.00415783
All-cause mortality	Total	Theil index	2003	0.0047968	0.00531708	0.00427652
All-cause mortality	Total	Theil index	2004	0.00435033	0.00485171	0.00384895
All-cause mortality	Total	Theil index	2005	0.00340863	0.00385187	0.00296539
All-cause mortality	Total	Theil index	2006	0.00372274	0.00419428	0.00325118
All-cause mortality	Total	Theil index	2007	0.00410857	0.0046032	0.00361393
All-cause mortality	Total	Theil index	2008	0.00487052	0.00541114	0.00432989
All-cause mortality	Total	Theil index	2009	0.00456082	0.00508158	0.00404005
All-cause mortality	Total	Theil index	2010	0.00364153	0.00410662	0.00317643
All-cause mortality	Total	Theil index	2011	0.00390818	0.00439538	0.00342097
All-cause mortality	Total	Theil index	2012	0.00408917	0.00458938	0.00358895
All-cause mortality	Total	Theil index	2013	0.00318059	0.00362589	0.00273529
All-cause mortality	Total	Theil index	2014	0.00350312	0.00397586	0.00303037
All-cause mortality	Total	Theil index	2015	0.0040293	0.00454081	0.00351778
All-cause mortality	Total	Theil index	2016	0.00349049	0.00396957	0.00301139
All-cause mortality	Total	Theil index	2017	0.00429127	0.00483342	0.0037491
All-cause mortality	Total	Theil index	2018	0.00349026	0.00397828	0.00300223
All-cause mortality	Total	Theil index	2019	0.00384285	0.00435816	0.00332752
All-cause mortality	Total	Theil index	2020	0.00363413	0.00413505	0.00313321
All-cause mortality	Total	Extended relative concentration index	2001	0.0503027	0.0531464	0.047459
All-cause mortality	Total	Extended relative concentration index	2002	0.0517019	0.0545538	0.0488499
All-cause mortality	Total	Extended relative concentration index	2003	0.0523581	0.0552065	0.0495096
All-cause mortality	Total	Extended relative concentration index	2004	0.0496124	0.0524631	0.0467618
All-cause mortality	Total	Extended relative concentration index	2005	0.0440463	0.046921	0.0411717
All-cause mortality	Total	Extended relative concentration index	2006	0.0458892	0.0487912	0.0429872
All-cause mortality	Total	Extended relative concentration index	2007	0.0482476	0.0511514	0.0453437
All-cause mortality	Total	Extended relative concentration index	2008	0.0522997	0.0552023	0.0493971
All-cause mortality	Total	Extended relative concentration index	2009	0.0508273	0.0537342	0.0479203
All-cause mortality	Total	Extended relative concentration index	2010	0.0453121	0.0482075	0.0424168
All-cause mortality	Total	Extended relative concentration index	2011	0.0469424	0.0498714	0.0440134
All-cause mortality	Total	Extended relative concentration index	2012	0.0480854	0.0510356	0.0451353
All-cause mortality	Total	Extended relative concentration index	2013	0.0423755	0.0453478	0.0394031
All-cause mortality	Total	Extended relative concentration index	2014	0.0444451	0.0474598	0.0414303
All-cause mortality	Total	Extended relative concentration index	2015	0.0476734	0.0507057	0.044641
All-cause mortality	Total	Extended relative concentration index	2016	0.0443441	0.0473936	0.0412945
All-cause mortality	Total	Extended relative concentration index	2017	0.049193	0.0523149	0.046071
All-cause mortality	Total	Extended relative concentration index	2018	0.0443067	0.047412	0.0412015
All-cause mortality	Total	Extended relative concentration index	2019	0.0465124	0.049641	0.0433837
All-cause mortality	Total	Extended relative concentration index	2020	0.045193	0.0483169	0.0420691
All-cause mortality	Total	Relative index of inequality	2001	0.352665	0.372602	0.332728
All-cause mortality	Total	Relative index of inequality	2002	0.363194	0.383229	0.34316
All-cause mortality	Total	Relative index of inequality	2003	0.36858	0.388632	0.348528
All-cause mortality	Total	Relative index of inequality	2004	0.349895	0.369999	0.329791
All-cause mortality	Total	Relative index of inequality	2005	0.311225	0.331537	0.290914
All-cause mortality	Total	Relative index of inequality	2006	0.324845	0.345388	0.304302
All-cause mortality	Total	Relative index of inequality	2007	0.34212	0.362711	0.321529
All-cause mortality	Total	Relative index of inequality	2008	0.37138	0.391991	0.350768
All-cause mortality	Total	Relative index of inequality	2009	0.361369	0.382036	0.340701
All-cause mortality	Total	Relative index of inequality	2010	0.322513	0.343121	0.301905
All-cause mortality	Total	Relative index of inequality	2011	0.334369	0.355233	0.313506
All-cause mortality	Total	Relative index of inequality	2012	0.342588	0.363607	0.321569
All-cause mortality	Total	Relative index of inequality	2013	0.30208	0.323269	0.280891
All-cause mortality	Total	Relative index of inequality	2014	0.316974	0.338475	0.295474
All-cause mortality	Total	Relative index of inequality	2015	0.34007	0.361701	0.318439
All-cause mortality	Total	Relative index of inequality	2016	0.316418	0.338178	0.294658
All-cause mortality	Total	Relative index of inequality	2017	0.351255	0.373547	0.328964
All-cause mortality	Total	Relative index of inequality	2018	0.316703	0.3389	0.294507
All-cause mortality	Total	Relative index of inequality	2019	0.332952	0.355348	0.310557
All-cause mortality	Total	Relative index of inequality	2020	0.324033	0.346432	0.301635
All-cause mortality	Total	Kunst-Mackenbach relative index	2001	1.42816	1.45755	1.39878
All-cause mortality	Total	Kunst-Mackenbach relative index	2002	1.44378	1.4737	1.41387
All-cause mortality	Total	Kunst-Mackenbach relative index	2003	1.45185	1.48199	1.42172
All-cause mortality	Total	Kunst-Mackenbach relative index	2004	1.42409	1.45362	1.39455
All-cause mortality	Total	Kunst-Mackenbach relative index	2005	1.36858	1.39707	1.34009
All-cause mortality	Total	Kunst-Mackenbach relative index	2006	1.38784	1.41712	1.35856
All-cause mortality	Total	Kunst-Mackenbach relative index	2007	1.41272	1.44269	1.38275
All-cause mortality	Total	Kunst-Mackenbach relative index	2008	1.45607	1.48715	1.42498
All-cause mortality	Total	Kunst-Mackenbach relative index	2009	1.44106	1.47185	1.41027
All-cause mortality	Total	Kunst-Mackenbach relative index	2010	1.38452	1.41381	1.35523
All-cause mortality	Total	Kunst-Mackenbach relative index	2011	1.40149	1.43157	1.37141
All-cause mortality	Total	Kunst-Mackenbach relative index	2012	1.4134	1.44401	1.3828
All-cause mortality	Total	Kunst-Mackenbach relative index	2013	1.35582	1.38522	1.32642
All-cause mortality	Total	Kunst-Mackenbach relative index	2014	1.37667	1.40703	1.34631
All-cause mortality	Total	Kunst-Mackenbach relative index	2015	1.40974	1.44114	1.37834
All-cause mortality	Total	Kunst-Mackenbach relative index	2016	1.37589	1.40659	1.34518
All-cause mortality	Total	Kunst-Mackenbach relative index	2017	1.42609	1.45889	1.39329
All-cause mortality	Total	Kunst-Mackenbach relative index	2018	1.37629	1.40762	1.34496
All-cause mortality	Total	Kunst-Mackenbach relative index	2019	1.39945	1.43169	1.36722
All-cause mortality	Total	Kunst-Mackenbach relative index	2020	1.38668	1.41858	1.35479
All-cause mortality	Men	Range difference	2001	170.889	180.527	161.25
All-cause mortality	Men	Range difference	2002	166.933	176.159	157.708
All-cause mortality	Men	Range difference	2003	160.501	169.312	151.69
All-cause mortality	Men	Range difference	2004	146.609	155.065	138.153
All-cause mortality	Men	Range difference	2005	125.814	133.84	117.788
All-cause mortality	Men	Range difference	2006	118.59	126.215	110.965
All-cause mortality	Men	Range difference	2007	119.776	127.049	112.502
All-cause mortality	Men	Range difference	2008	121.857	128.854	114.86
All-cause mortality	Men	Range difference	2009	111.3	118.038	104.561
All-cause mortality	Men	Range difference	2010	99.093	105.639	92.5464
All-cause mortality	Men	Range difference	2011	99.1226	105.445	92.7998
All-cause mortality	Men	Range difference	2012	94.0706	100.184	87.9576
All-cause mortality	Men	Range difference	2013	78.976	84.8032	73.1487
All-cause mortality	Men	Range difference	2014	77.0976	82.7232	71.472
All-cause mortality	Men	Range difference	2015	76.8341	82.281	71.3873
All-cause mortality	Men	Range difference	2016	69.6084	74.8924	64.3244
All-cause mortality	Men	Range difference	2017	70.186	75.2859	65.0861
All-cause mortality	Men	Range difference	2018	58.7112	63.6699	53.7525
All-cause mortality	Men	Range difference	2019	59.8385	64.6335	55.0436
All-cause mortality	Men	Range difference	2020	57.3511	61.9979	52.7043
All-cause mortality	Men	Between-group variance	2001	5624.11	6258.42	4989.79
All-cause mortality	Men	Between-group variance	2002	5289.64	5874.97	4704.31
All-cause mortality	Men	Between-group variance	2003	4909.61	5448.54	4370.68
All-cause mortality	Men	Between-group variance	2004	4189.27	4668.77	3709.77
All-cause mortality	Men	Between-group variance	2005	3005.55	3389.03	2622.08
All-cause mortality	Men	Between-group variance	2006	2716.42	3063.43	2369.42
All-cause mortality	Men	Between-group variance	2007	2779.65	3113.99	2445.3
All-cause mortality	Men	Between-group variance	2008	2942.86	3273.83	2611.9
All-cause mortality	Men	Between-group variance	2009	2362.81	2647.51	2078.11
All-cause mortality	Men	Between-group variance	2010	1914.39	2163.72	1665.06
All-cause mortality	Men	Between-group variance	2011	1895.39	2134.63	1656.15
All-cause mortality	Men	Between-group variance	2012	1681.88	1899.22	1464.54
All-cause mortality	Men	Between-group variance	2013	1201.18	1376.33	1026.02
All-cause mortality	Men	Between-group variance	2014	1134.78	1299.03	970.53
All-cause mortality	Men	Between-group variance	2015	1143.86	1303.42	984.296
All-cause mortality	Men	Between-group variance	2016	946.878	1087.76	805.994
All-cause mortality	Men	Between-group variance	2017	942.77	1078.43	807.105
All-cause mortality	Men	Between-group variance	2018	683.524	795.943	571.105
All-cause mortality	Men	Between-group variance	2019	705.848	816.201	595.495
All-cause mortality	Men	Between-group variance	2020	657.076	760.224	553.927
All-cause mortality	Men	Extended absolute concentration index	2001	40.0343	42.296	37.7726
All-cause mortality	Men	Extended absolute concentration index	2002	38.536	40.694	36.3779
All-cause mortality	Men	Extended absolute concentration index	2003	37.2573	39.3131	35.2016
All-cause mortality	Men	Extended absolute concentration index	2004	34.466	36.436	32.4959
All-cause mortality	Men	Extended absolute concentration index	2005	29.069	30.9357	27.2022
All-cause mortality	Men	Extended absolute concentration index	2006	27.7079	29.4778	25.9381
All-cause mortality	Men	Extended absolute concentration index	2007	28.0091	29.693	26.3251
All-cause mortality	Men	Extended absolute concentration index	2008	28.7672	30.3838	27.1505
All-cause mortality	Men	Extended absolute concentration index	2009	25.7379	27.2924	24.1833
All-cause mortality	Men	Extended absolute concentration index	2010	23.2058	24.716	21.6957
All-cause mortality	Men	Extended absolute concentration index	2011	23.0744	24.5307	21.6181
All-cause mortality	Men	Extended absolute concentration index	2012	21.6835	23.0876	20.2795
All-cause mortality	Men	Extended absolute concentration index	2013	18.3656	19.7042	17.027
All-cause mortality	Men	Extended absolute concentration index	2014	17.8253	19.1161	16.5344
All-cause mortality	Men	Extended absolute concentration index	2015	17.9241	19.1734	16.6748
All-cause mortality	Men	Extended absolute concentration index	2016	16.3058	17.5181	15.0935
All-cause mortality	Men	Extended absolute concentration index	2017	16.2447	17.4135	15.076
All-cause mortality	Men	Extended absolute concentration index	2018	13.8318	14.9694	12.6941
All-cause mortality	Men	Extended absolute concentration index	2019	14.0541	15.1525	12.9557
All-cause mortality	Men	Extended absolute concentration index	2020	13.5348	14.5983	12.4713
All-cause mortality	Men	Slope index of inequality	2001	280.724	296.584	264.865
All-cause mortality	Men	Slope index of inequality	2002	270.746	285.909	255.584
All-cause mortality	Men	Slope index of inequality	2003	262.284	276.756	247.812
All-cause mortality	Men	Slope index of inequality	2004	243.036	256.928	229.144
All-cause mortality	Men	Slope index of inequality	2005	205.325	218.511	192.14
All-cause mortality	Men	Slope index of inequality	2006	196.04	208.562	183.518
All-cause mortality	Men	Slope index of inequality	2007	198.476	210.408	186.543
All-cause mortality	Men	Slope index of inequality	2008	204.105	215.576	192.635
All-cause mortality	Men	Slope index of inequality	2009	182.811	193.853	171.769
All-cause mortality	Men	Slope index of inequality	2010	164.987	175.724	154.25
All-cause mortality	Men	Slope index of inequality	2011	164.157	174.518	153.797
All-cause mortality	Men	Slope index of inequality	2012	154.274	164.263	144.284
All-cause mortality	Men	Slope index of inequality	2013	130.722	140.25	121.195
All-cause mortality	Men	Slope index of inequality	2014	126.913	136.104	117.722
All-cause mortality	Men	Slope index of inequality	2015	127.624	136.519	118.729
All-cause mortality	Men	Slope index of inequality	2016	116.121	124.754	107.487
All-cause mortality	Men	Slope index of inequality	2017	115.751	124.079	107.423
All-cause mortality	Men	Slope index of inequality	2018	98.6505	106.764	90.5366
All-cause mortality	Men	Slope index of inequality	2019	100.368	108.213	92.5237
All-cause mortality	Men	Slope index of inequality	2020	96.8025	104.409	89.1959
All-cause mortality	Men	Range ratio	2001	1.3027	1.32241	1.28328
All-cause mortality	Men	Range ratio	2002	1.30964	1.3294	1.29017
All-cause mortality	Men	Range ratio	2003	1.31092	1.33059	1.29154
All-cause mortality	Men	Range ratio	2004	1.29423	1.31363	1.27512
All-cause mortality	Men	Range ratio	2005	1.2639	1.28288	1.2452
All-cause mortality	Men	Range ratio	2006	1.26381	1.2829	1.24501
All-cause mortality	Men	Range ratio	2007	1.28222	1.30159	1.26314
All-cause mortality	Men	Range ratio	2008	1.30015	1.31971	1.28087
All-cause mortality	Men	Range ratio	2009	1.28144	1.30062	1.26254
All-cause mortality	Men	Range ratio	2010	1.25424	1.27294	1.23581
All-cause mortality	Men	Range ratio	2011	1.26707	1.28611	1.24832
All-cause mortality	Men	Range ratio	2012	1.26302	1.28206	1.24426
All-cause mortality	Men	Range ratio	2013	1.23126	1.25005	1.21276
All-cause mortality	Men	Range ratio	2014	1.2371	1.25617	1.21832
All-cause mortality	Men	Range ratio	2015	1.2472	1.26657	1.22811
All-cause mortality	Men	Range ratio	2016	1.23112	1.2504	1.21213
All-cause mortality	Men	Range ratio	2017	1.24688	1.2667	1.22737
All-cause mortality	Men	Range ratio	2018	1.20821	1.22738	1.18935
All-cause mortality	Men	Range ratio	2019	1.22194	1.24141	1.20279
All-cause mortality	Men	Range ratio	2020	1.21926	1.23868	1.20015
All-cause mortality	Men	Index of disparity	2001	23.1347	24.9257	21.3437
All-cause mortality	Men	Index of disparity	2002	22.2448	24.011	20.4786
All-cause mortality	Men	Index of disparity	2003	23.1851	24.9463	21.424
All-cause mortality	Men	Index of disparity	2004	23.3347	25.0847	21.5847
All-cause mortality	Men	Index of disparity	2005	19.5225	21.2146	17.8304
All-cause mortality	Men	Index of disparity	2006	20.5535	22.2593	18.8476
All-cause mortality	Men	Index of disparity	2007	22.1325	23.8559	20.4092
All-cause mortality	Men	Index of disparity	2008	24.4765	26.2189	22.7341
All-cause mortality	Men	Index of disparity	2009	21.1701	22.852	19.4882
All-cause mortality	Men	Index of disparity	2010	20.1328	21.7845	18.4811
All-cause mortality	Men	Index of disparity	2011	20.6608	22.3282	18.9934
All-cause mortality	Men	Index of disparity	2012	19.6921	21.3436	18.0405
All-cause mortality	Men	Index of disparity	2013	17.9388	19.5761	16.3016
All-cause mortality	Men	Index of disparity	2014	17.9863	19.6381	16.3345
All-cause mortality	Men	Index of disparity	2015	19.4076	21.0906	17.7245
All-cause mortality	Men	Index of disparity	2016	18.4242	20.1023	16.7461
All-cause mortality	Men	Index of disparity	2017	18.7877	20.4972	17.0782
All-cause mortality	Men	Index of disparity	2018	16.9682	18.6413	15.2951
All-cause mortality	Men	Index of disparity	2019	17.9122	19.6053	16.2191
All-cause mortality	Men	Index of disparity	2020	18.0494	19.7416	16.3572
All-cause mortality	Men	Mean log deviation	2001	0.00682521	0.00760916	0.00604125
All-cause mortality	Men	Mean log deviation	2002	0.00700827	0.0077931	0.00622343
All-cause mortality	Men	Mean log deviation	2003	0.00709409	0.0078832	0.00630498
All-cause mortality	Men	Mean log deviation	2004	0.0065814	0.00734634	0.00581645
All-cause mortality	Men	Mean log deviation	2005	0.00528522	0.00596482	0.00460562
All-cause mortality	Men	Mean log deviation	2006	0.00537469	0.00606778	0.00468159
All-cause mortality	Men	Mean log deviation	2007	0.00608461	0.00682288	0.00534634
All-cause mortality	Men	Mean log deviation	2008	0.00694024	0.00772868	0.0061518
All-cause mortality	Men	Mean log deviation	2009	0.0059648	0.00668528	0.00524431
All-cause mortality	Men	Mean log deviation	2010	0.00508015	0.00574463	0.00441566
All-cause mortality	Men	Mean log deviation	2011	0.00549375	0.00618847	0.00479901
All-cause mortality	Men	Mean log deviation	2012	0.00526815	0.00594786	0.00458843
All-cause mortality	Men	Mean log deviation	2013	0.00423045	0.00484708	0.00361381
All-cause mortality	Men	Mean log deviation	2014	0.00438851	0.00502209	0.00375491
All-cause mortality	Men	Mean log deviation	2015	0.00480226	0.00547159	0.00413291
All-cause mortality	Men	Mean log deviation	2016	0.00428685	0.00492441	0.00364928
All-cause mortality	Men	Mean log deviation	2017	0.00473359	0.00541211	0.00405506
All-cause mortality	Men	Mean log deviation	2018	0.00359477	0.0041858	0.00300372
All-cause mortality	Men	Mean log deviation	2019	0.00401777	0.00464515	0.00339038
All-cause mortality	Men	Mean log deviation	2020	0.00398169	0.00460639	0.00335698
All-cause mortality	Men	Theil index	2001	0.00685087	0.00763467	0.00606706
All-cause mortality	Men	Theil index	2002	0.00707592	0.0078677	0.00628414
All-cause mortality	Men	Theil index	2003	0.00714408	0.00793703	0.00635112
All-cause mortality	Men	Theil index	2004	0.00659741	0.0073612	0.00583361
All-cause mortality	Men	Theil index	2005	0.00532819	0.00601312	0.00464326
All-cause mortality	Men	Theil index	2006	0.00539973	0.00609476	0.00470468
All-cause mortality	Men	Theil index	2007	0.00611181	0.00685181	0.00537181
All-cause mortality	Men	Theil index	2008	0.00695194	0.0077389	0.00616497
All-cause mortality	Men	Theil index	2009	0.00601293	0.00673926	0.0052866
All-cause mortality	Men	Theil index	2010	0.00510241	0.00576906	0.00443575
All-cause mortality	Men	Theil index	2011	0.00552741	0.00622614	0.00482867
All-cause mortality	Men	Theil index	2012	0.00531346	0.00599973	0.00462717
All-cause mortality	Men	Theil index	2013	0.0042554	0.0048759	0.00363489
All-cause mortality	Men	Theil index	2014	0.00442114	0.00506016	0.00378211
All-cause mortality	Men	Theil index	2015	0.00482758	0.00550043	0.00415473
All-cause mortality	Men	Theil index	2016	0.0043051	0.00494524	0.00366494
All-cause mortality	Men	Theil index	2017	0.00476872	0.00545306	0.00408438
All-cause mortality	Men	Theil index	2018	0.00360614	0.00419886	0.00301341
All-cause mortality	Men	Theil index	2019	0.00403349	0.00466327	0.00340371
All-cause mortality	Men	Theil index	2020	0.00399387	0.00462021	0.00336751
All-cause mortality	Men	Extended relative concentration index	2001	0.0626957	0.0662886	0.0591027
All-cause mortality	Men	Extended relative concentration index	2002	0.0634321	0.0670331	0.0598311
All-cause mortality	Men	Extended relative concentration index	2003	0.0638801	0.0674499	0.0603104
All-cause mortality	Men	Extended relative concentration index	2004	0.0613255	0.0648717	0.0577793
All-cause mortality	Men	Extended relative concentration index	2005	0.0550212	0.0585908	0.0514515
All-cause mortality	Men	Extended relative concentration index	2006	0.0554378	0.0590115	0.0518641
All-cause mortality	Men	Extended relative concentration index	2007	0.0589419	0.0625148	0.055369
All-cause mortality	Men	Extended relative concentration index	2008	0.0626685	0.0662157	0.0591214
All-cause mortality	Men	Extended relative concentration index	2009	0.0583738	0.0619212	0.0548265
All-cause mortality	Men	Extended relative concentration index	2010	0.0537515	0.0572682	0.0502348
All-cause mortality	Men	Extended relative concentration index	2011	0.0559611	0.0595092	0.0524129
All-cause mortality	Men	Extended relative concentration index	2012	0.0548013	0.0583636	0.0512389
All-cause mortality	Men	Extended relative concentration index	2013	0.0490741	0.0526627	0.0454855
All-cause mortality	Men	Extended relative concentration index	2014	0.0499897	0.05362	0.0463595
All-cause mortality	Men	Extended relative concentration index	2015	0.0522646	0.0559159	0.0486133
All-cause mortality	Men	Extended relative concentration index	2016	0.0493182	0.0529929	0.0456435
All-cause mortality	Men	Extended relative concentration index	2017	0.0519125	0.0556536	0.0481713
All-cause mortality	Men	Extended relative concentration index	2018	0.0450337	0.0487442	0.0413231
All-cause mortality	Men	Extended relative concentration index	2019	0.0476436	0.0513727	0.0439145
All-cause mortality	Men	Extended relative concentration index	2020	0.0473001	0.051022	0.0435782
All-cause mortality	Men	Relative index of inequality	2001	0.439629	0.464823	0.414434
All-cause mortality	Men	Relative index of inequality	2002	0.445662	0.470962	0.420362
All-cause mortality	Men	Relative index of inequality	2003	0.449703	0.474833	0.424572
All-cause mortality	Men	Relative index of inequality	2004	0.432435	0.457441	0.407429
All-cause mortality	Men	Relative index of inequality	2005	0.388636	0.413849	0.363422
All-cause mortality	Men	Relative index of inequality	2006	0.392236	0.41752	0.366951
All-cause mortality	Men	Relative index of inequality	2007	0.417669	0.442987	0.392351
All-cause mortality	Men	Relative index of inequality	2008	0.444638	0.469806	0.419471
All-cause mortality	Men	Relative index of inequality	2009	0.414619	0.439815	0.389422
All-cause mortality	Men	Relative index of inequality	2010	0.382158	0.407161	0.357156
All-cause mortality	Men	Relative index of inequality	2011	0.398122	0.423364	0.372879
All-cause mortality	Men	Relative index of inequality	2012	0.3899	0.415245	0.364554
All-cause mortality	Men	Relative index of inequality	2013	0.349298	0.374841	0.323755
All-cause mortality	Men	Relative index of inequality	2014	0.355919	0.381766	0.330073
All-cause mortality	Men	Relative index of inequality	2015	0.372138	0.398136	0.346139
All-cause mortality	Men	Relative index of inequality	2016	0.351217	0.377386	0.325048
All-cause mortality	Men	Relative index of inequality	2017	0.369899	0.396556	0.343241
All-cause mortality	Men	Relative index of inequality	2018	0.321187	0.347652	0.294723
All-cause mortality	Men	Relative index of inequality	2019	0.34025	0.366882	0.313618
All-cause mortality	Men	Relative index of inequality	2020	0.338296	0.364915	0.311676
All-cause mortality	Men	Kunst-Mackenbach relative index	2001	1.56349	1.60488	1.5221
All-cause mortality	Men	Kunst-Mackenbach relative index	2002	1.57344	1.61533	1.53156
All-cause mortality	Men	Kunst-Mackenbach relative index	2003	1.58015	1.62197	1.53833
All-cause mortality	Men	Kunst-Mackenbach relative index	2004	1.55173	1.59243	1.51102
All-cause mortality	Men	Kunst-Mackenbach relative index	2005	1.48237	1.52121	1.44353
All-cause mortality	Men	Kunst-Mackenbach relative index	2006	1.48793	1.52705	1.4488
All-cause mortality	Men	Kunst-Mackenbach relative index	2007	1.52792	1.56836	1.48747
All-cause mortality	Men	Kunst-Mackenbach relative index	2008	1.57175	1.61336	1.53014
All-cause mortality	Men	Kunst-Mackenbach relative index	2009	1.52305	1.56315	1.48295
All-cause mortality	Men	Kunst-Mackenbach relative index	2010	1.47243	1.51064	1.43422
All-cause mortality	Men	Kunst-Mackenbach relative index	2011	1.49707	1.53642	1.45772
All-cause mortality	Men	Kunst-Mackenbach relative index	2012	1.48432	1.52342	1.44521
All-cause mortality	Men	Kunst-Mackenbach relative index	2013	1.42321	1.46071	1.38572
All-cause mortality	Men	Kunst-Mackenbach relative index	2014	1.43297	1.47122	1.39472
All-cause mortality	Men	Kunst-Mackenbach relative index	2015	1.45721	1.49645	1.41797
All-cause mortality	Men	Kunst-Mackenbach relative index	2016	1.42603	1.46454	1.38753
All-cause mortality	Men	Kunst-Mackenbach relative index	2017	1.45383	1.49396	1.41371
All-cause mortality	Men	Kunst-Mackenbach relative index	2018	1.38264	1.4202	1.34508
All-cause mortality	Men	Kunst-Mackenbach relative index	2019	1.41	1.44867	1.37133
All-cause mortality	Men	Kunst-Mackenbach relative index	2020	1.40717	1.44573	1.36861
All-cause mortality	Women	Range difference	2001	33.6215	39.1175	28.1256
All-cause mortality	Women	Range difference	2002	36.8058	42.1301	31.4816
All-cause mortality	Women	Range difference	2003	36.2022	41.3342	31.0701
All-cause mortality	Women	Range difference	2004	30.1407	35.0413	25.2402
All-cause mortality	Women	Range difference	2005	25.7598	30.4805	21.0391
All-cause mortality	Women	Range difference	2006	27.0224	31.5043	22.5406
All-cause mortality	Women	Range difference	2007	26.3871	30.7557	22.0184
All-cause mortality	Women	Range difference	2008	27.8168	32.0084	23.6252
All-cause mortality	Women	Range difference	2009	29.2342	33.3014	25.167
All-cause mortality	Women	Range difference	2010	22.5892	26.5382	18.6401
All-cause mortality	Women	Range difference	2011	21.2455	25.0551	17.4359
All-cause mortality	Women	Range difference	2012	24.5628	28.2647	20.8608
All-cause mortality	Women	Range difference	2013	19.3227	22.9144	15.7309
All-cause mortality	Women	Range difference	2014	21.2863	24.7756	17.797
All-cause mortality	Women	Range difference	2015	22.2099	25.6026	18.8171
All-cause mortality	Women	Range difference	2016	18.1691	21.4922	14.846
All-cause mortality	Women	Range difference	2017	21.3008	24.5115	18.09
All-cause mortality	Women	Range difference	2018	19.494	22.6677	16.3202
All-cause mortality	Women	Range difference	2019	19.6038	22.7161	16.4916
All-cause mortality	Women	Range difference	2020	16.9673	20.0135	13.9212
All-cause mortality	Women	Between-group variance	2001	263.397	344.99	181.804
All-cause mortality	Women	Between-group variance	2002	298.686	381.916	215.456
All-cause mortality	Women	Between-group variance	2003	270.371	345.703	195.038
All-cause mortality	Women	Between-group variance	2004	207.051	270.854	143.247
All-cause mortality	Women	Between-group variance	2005	140.216	190.216	90.2161
All-cause mortality	Women	Between-group variance	2006	166.036	217.897	114.174
All-cause mortality	Women	Between-group variance	2007	145.447	192.141	98.7534
All-cause mortality	Women	Between-group variance	2008	167.38	215.388	119.371
All-cause mortality	Women	Between-group variance	2009	188.619	237.933	139.305
All-cause mortality	Women	Between-group variance	2010	109.267	145.677	72.8563
All-cause mortality	Women	Between-group variance	2011	107.252	142.233	72.2704
All-cause mortality	Women	Between-group variance	2012	128.932	165.682	92.1815
All-cause mortality	Women	Between-group variance	2013	78.5241	106.337	50.7108
All-cause mortality	Women	Between-group variance	2014	87.7306	116.061	59.4007
All-cause mortality	Women	Between-group variance	2015	105.542	135.812	75.2711
All-cause mortality	Women	Between-group variance	2016	69.9803	94.1465	45.8141
All-cause mortality	Women	Between-group variance	2017	90.447	116.807	64.0871
All-cause mortality	Women	Between-group variance	2018	80.1352	104.653	55.617
All-cause mortality	Women	Between-group variance	2019	74.5062	97.6154	51.3969
All-cause mortality	Women	Between-group variance	2020	56.1279	75.7654	36.4904
All-cause mortality	Women	Extended absolute concentration index	2001	8.27743	9.57228	6.98258
All-cause mortality	Women	Extended absolute concentration index	2002	8.96989	10.2211	7.71869
All-cause mortality	Women	Extended absolute concentration index	2003	8.68254	9.88523	7.47985
All-cause mortality	Women	Extended absolute concentration index	2004	7.39473	8.54136	6.2481
All-cause mortality	Women	Extended absolute concentration index	2005	6.20977	7.31163	5.10791
All-cause mortality	Women	Extended absolute concentration index	2006	6.62509	7.66822	5.58196
All-cause mortality	Women	Extended absolute concentration index	2007	6.334	7.34771	5.32029
All-cause mortality	Women	Extended absolute concentration index	2008	6.73681	7.7066	5.76703
All-cause mortality	Women	Extended absolute concentration index	2009	7.11333	8.05181	6.17485
All-cause mortality	Women	Extended absolute concentration index	2010	5.45255	6.36341	4.54169
All-cause mortality	Women	Extended absolute concentration index	2011	5.25566	6.13331	4.378
All-cause mortality	Women	Extended absolute concentration index	2012	5.92162	6.77067	5.07257
All-cause mortality	Women	Extended absolute concentration index	2013	4.63605	5.45908	3.81302
All-cause mortality	Women	Extended absolute concentration index	2014	4.95546	5.75273	4.15818
All-cause mortality	Women	Extended absolute concentration index	2015	5.3526	6.1269	4.5783
All-cause mortality	Women	Extended absolute concentration index	2016	4.36663	5.12491	3.60835
All-cause mortality	Women	Extended absolute concentration index	2017	5.01621	5.74648	4.28594
All-cause mortality	Women	Extended absolute concentration index	2018	4.67458	5.39533	3.95383
All-cause mortality	Women	Extended absolute concentration index	2019	4.55634	5.26084	3.85183
All-cause mortality	Women	Extended absolute concentration index	2020	3.9503	4.63889	3.2617
All-cause mortality	Women	Slope index of inequality	2001	58.0214	67.0977	48.9451
All-cause mortality	Women	Slope index of inequality	2002	63.0021	71.7902	54.214
All-cause mortality	Women	Slope index of inequality	2003	61.1199	69.5862	52.6537
All-cause mortality	Women	Slope index of inequality	2004	52.1602	60.2482	44.0723
All-cause mortality	Women	Slope index of inequality	2005	43.8934	51.6819	36.105
All-cause mortality	Women	Slope index of inequality	2006	46.9237	54.3119	39.5355
All-cause mortality	Women	Slope index of inequality	2007	44.9461	52.1394	37.7528
All-cause mortality	Women	Slope index of inequality	2008	47.8802	54.7727	40.9877
All-cause mortality	Women	Slope index of inequality	2009	50.6264	57.3057	43.9472
All-cause mortality	Women	Slope index of inequality	2010	38.855	45.3458	32.3642
All-cause mortality	Women	Slope index of inequality	2011	37.485	43.7447	31.2253
All-cause mortality	Women	Slope index of inequality	2012	42.2513	48.3094	36.1933
All-cause mortality	Women	Slope index of inequality	2013	33.1032	38.9799	27.2265
All-cause mortality	Women	Slope index of inequality	2014	35.4058	41.1021	29.7094
All-cause mortality	Women	Slope index of inequality	2015	38.258	43.7924	32.7237
All-cause mortality	Women	Slope index of inequality	2016	31.2253	36.6477	25.8029
All-cause mortality	Women	Slope index of inequality	2017	35.8997	41.1261	30.6734
All-cause mortality	Women	Slope index of inequality	2018	33.4952	38.6597	28.3308
All-cause mortality	Women	Slope index of inequality	2019	32.7005	37.7567	27.6444
All-cause mortality	Women	Slope index of inequality	2020	28.4018	33.3527	23.4509
All-cause mortality	Women	Range ratio	2001	1.13273	1.1561	1.10984
All-cause mortality	Women	Range ratio	2002	1.15145	1.17523	1.12816
All-cause mortality	Women	Range ratio	2003	1.15588	1.17988	1.13237
All-cause mortality	Women	Range ratio	2004	1.13727	1.16129	1.11375
All-cause mortality	Women	Range ratio	2005	1.12176	1.14559	1.09843
All-cause mortality	Women	Range ratio	2006	1.13937	1.16422	1.11505
All-cause mortality	Women	Range ratio	2007	1.13921	1.16395	1.11499
All-cause mortality	Women	Range ratio	2008	1.15644	1.1819	1.13154
All-cause mortality	Women	Range ratio	2009	1.17176	1.19769	1.1464
All-cause mortality	Women	Range ratio	2010	1.1352	1.16046	1.11048
All-cause mortality	Women	Range ratio	2011	1.13464	1.16043	1.10942
All-cause mortality	Women	Range ratio	2012	1.16439	1.19113	1.13824
All-cause mortality	Women	Range ratio	2013	1.13241	1.15864	1.10676
All-cause mortality	Women	Range ratio	2014	1.15427	1.18143	1.12774
All-cause mortality	Women	Range ratio	2015	1.16864	1.19643	1.14149
All-cause mortality	Women	Range ratio	2016	1.1397	1.16697	1.11306
All-cause mortality	Women	Range ratio	2017	1.17822	1.20727	1.14986
All-cause mortality	Women	Range ratio	2018	1.16473	1.19357	1.13658
All-cause mortality	Women	Range ratio	2019	1.17098	1.20021	1.14247
All-cause mortality	Women	Range ratio	2020	1.14967	1.17837	1.12166
All-cause mortality	Women	Index of disparity	2001	12.7021	14.8955	10.5086
All-cause mortality	Women	Index of disparity	2002	13.8829	16.0971	11.6687
All-cause mortality	Women	Index of disparity	2003	13.4108	15.6207	11.2009
All-cause mortality	Women	Index of disparity	2004	12.9093	15.1348	10.6838
All-cause mortality	Women	Index of disparity	2005	10.7446	12.9291	8.56006
All-cause mortality	Women	Index of disparity	2006	13.0784	15.3571	10.7996
All-cause mortality	Women	Index of disparity	2007	12.1466	14.3878	9.90545
All-cause mortality	Women	Index of disparity	2008	14.1018	16.401	11.8025
All-cause mortality	Women	Index of disparity	2009	15.7446	18.0785	13.4106
All-cause mortality	Women	Index of disparity	2010	12.0772	14.3419	9.81257
All-cause mortality	Women	Index of disparity	2011	13.0302	15.3509	10.7095
All-cause mortality	Women	Index of disparity	2012	14.6795	17.0506	12.3083
All-cause mortality	Women	Index of disparity	2013	11.6555	13.97	9.341
All-cause mortality	Women	Index of disparity	2014	12.2981	14.6607	9.93555
All-cause mortality	Women	Index of disparity	2015	15.0855	17.5251	12.6459
All-cause mortality	Women	Index of disparity	2016	12.3955	14.7836	10.0073
All-cause mortality	Women	Index of disparity	2017	14.8278	17.3429	12.3128
All-cause mortality	Women	Index of disparity	2018	14.5495	17.0514	12.0477
All-cause mortality	Women	Index of disparity	2019	13.7059	16.2055	11.2063
All-cause mortality	Women	Index of disparity	2020	12.1149	14.5708	9.659
All-cause mortality	Women	Mean log deviation	2001	0.00181032	0.0023758	0.00124482
All-cause mortality	Women	Mean log deviation	2002	0.00220101	0.00282069	0.00158133
All-cause mortality	Women	Mean log deviation	2003	0.00218069	0.0027941	0.00156726
All-cause mortality	Women	Mean log deviation	2004	0.00189076	0.00247771	0.0013038
All-cause mortality	Women	Mean log deviation	2005	0.00140314	0.00190568	0.00090059
All-cause mortality	Women	Mean log deviation	2006	0.00194235	0.00255274	0.00133196
All-cause mortality	Women	Mean log deviation	2007	0.00178773	0.00236414	0.00121131
All-cause mortality	Women	Mean log deviation	2008	0.00230125	0.0029649	0.0016376
All-cause mortality	Women	Mean log deviation	2009	0.00279144	0.00352556	0.00205731
All-cause mortality	Women	Mean log deviation	2010	0.00173377	0.0023128	0.00115474
All-cause mortality	Women	Mean log deviation	2011	0.00189975	0.00252081	0.00127869
All-cause mortality	Women	Mean log deviation	2012	0.00249642	0.00321027	0.00178256
All-cause mortality	Women	Mean log deviation	2013	0.00163881	0.00221919	0.00105843
All-cause mortality	Women	Mean log deviation	2014	0.00201585	0.00266511	0.00136659
All-cause mortality	Women	Mean log deviation	2015	0.00262164	0.00337469	0.00186859
All-cause mortality	Women	Mean log deviation	2016	0.00182725	0.00245762	0.00119686
All-cause mortality	Women	Mean log deviation	2017	0.00271484	0.00350448	0.0019252
All-cause mortality	Women	Mean log deviation	2018	0.00247597	0.00323257	0.00171935
All-cause mortality	Women	Mean log deviation	2019	0.00244738	0.00320218	0.00169257
All-cause mortality	Women	Mean log deviation	2020	0.00191906	0.00258628	0.00125182
All-cause mortality	Women	Theil index	2001	0.00180364	0.00236543	0.00124184
All-cause mortality	Women	Theil index	2002	0.00219418	0.00280999	0.00157837
All-cause mortality	Women	Theil index	2003	0.0021788	0.00279013	0.00156745
All-cause mortality	Women	Theil index	2004	0.00188602	0.00247009	0.00130194
All-cause mortality	Women	Theil index	2005	0.00140235	0.0019038	0.00090089
All-cause mortality	Women	Theil index	2006	0.00193865	0.00254659	0.00133069
All-cause mortality	Women	Theil index	2007	0.00178781	0.0023634	0.00121221
All-cause mortality	Women	Theil index	2008	0.00229928	0.00296109	0.00163746
All-cause mortality	Women	Theil index	2009	0.00278771	0.00351924	0.00205616
All-cause mortality	Women	Theil index	2010	0.00173372	0.00231205	0.00115538
All-cause mortality	Women	Theil index	2011	0.00189733	0.00251671	0.00127794
All-cause mortality	Women	Theil index	2012	0.00249618	0.00320893	0.00178343
All-cause mortality	Women	Theil index	2013	0.00163986	0.00222021	0.00105951
All-cause mortality	Women	Theil index	2014	0.00202448	0.00267697	0.00137198
All-cause mortality	Women	Theil index	2015	0.00262184	0.00337399	0.00186969
All-cause mortality	Women	Theil index	2016	0.00182831	0.00245862	0.00119799
All-cause mortality	Women	Theil index	2017	0.00272267	0.00351453	0.0019308
All-cause mortality	Women	Theil index	2018	0.00247803	0.00323472	0.00172132
All-cause mortality	Women	Theil index	2019	0.00245922	0.00321854	0.00169989
All-cause mortality	Women	Theil index	2020	0.00192728	0.00259813	0.00125642
All-cause mortality	Women	Extended relative concentration index	2001	0.0305852	0.0354104	0.0257601
All-cause mortality	Women	Extended relative concentration index	2002	0.0343419	0.0391762	0.0295077
All-cause mortality	Women	Extended relative concentration index	2003	0.0348563	0.0397282	0.0299844
All-cause mortality	Women	Extended relative concentration index	2004	0.0315332	0.0364616	0.0266047
All-cause mortality	Women	Extended relative concentration index	2005	0.0277722	0.0327336	0.0228107
All-cause mortality	Women	Extended relative concentration index	2006	0.0319952	0.0370687	0.0269218
All-cause mortality	Women	Extended relative concentration index	2007	0.0314163	0.0364758	0.0263569
All-cause mortality	Women	Extended relative concentration index	2008	0.0353107	0.0404248	0.0301965
All-cause mortality	Women	Extended relative concentration index	2009	0.038667	0.0437977	0.0335363
All-cause mortality	Women	Extended relative concentration index	2010	0.0307248	0.035882	0.0255676
All-cause mortality	Women	Extended relative concentration index	2011	0.0312515	0.0364933	0.0260098
All-cause mortality	Women	Extended relative concentration index	2012	0.0368628	0.0421717	0.0315539
All-cause mortality	Women	Extended relative concentration index	2013	0.0299802	0.0353212	0.0246392
All-cause mortality	Women	Extended relative concentration index	2014	0.0337512	0.0391993	0.0283031
All-cause mortality	Women	Extended relative concentration index	2015	0.0377479	0.0432251	0.0322707
All-cause mortality	Women	Extended relative concentration index	2016	0.0315841	0.0370827	0.0260856
All-cause mortality	Women	Extended relative concentration index	2017	0.0389987	0.044688	0.0333093
All-cause mortality	Women	Extended relative concentration index	2018	0.0367939	0.0424758	0.031112
All-cause mortality	Women	Extended relative concentration index	2019	0.037128	0.0428746	0.0313814
All-cause mortality	Women	Extended relative concentration index	2020	0.0328191	0.0385456	0.0270927
All-cause mortality	Women	Relative index of inequality	2001	0.21439	0.248212	0.180568
All-cause mortality	Women	Relative index of inequality	2002	0.241209	0.275163	0.207254
All-cause mortality	Women	Relative index of inequality	2003	0.245368	0.279663	0.211073
All-cause mortality	Women	Relative index of inequality	2004	0.222426	0.25719	0.187662
All-cause mortality	Women	Relative index of inequality	2005	0.196306	0.231376	0.161236
All-cause mortality	Women	Relative index of inequality	2006	0.226614	0.262547	0.19068
All-cause mortality	Women	Relative index of inequality	2007	0.222931	0.258833	0.187029
All-cause mortality	Women	Relative index of inequality	2008	0.250962	0.287309	0.214615
All-cause mortality	Women	Relative index of inequality	2009	0.275198	0.311714	0.238682
All-cause mortality	Women	Relative index of inequality	2010	0.218946	0.255696	0.182195
All-cause mortality	Women	Relative index of inequality	2011	0.222896	0.260282	0.18551
All-cause mortality	Women	Relative index of inequality	2012	0.26302	0.300899	0.22514
All-cause mortality	Women	Relative index of inequality	2013	0.214071	0.252207	0.175934
All-cause mortality	Women	Relative index of inequality	2014	0.241146	0.280071	0.20222
All-cause mortality	Women	Relative index of inequality	2015	0.269806	0.308954	0.230657
All-cause mortality	Women	Relative index of inequality	2016	0.225855	0.265174	0.186535
All-cause mortality	Women	Relative index of inequality	2017	0.279103	0.31982	0.238386
All-cause mortality	Women	Relative index of inequality	2018	0.263643	0.304356	0.222929
All-cause mortality	Women	Relative index of inequality	2019	0.266465	0.307708	0.225222
All-cause mortality	Women	Relative index of inequality	2020	0.235963	0.277135	0.194791
All-cause mortality	Women	Kunst-Mackenbach relative index	2001	1.24013	1.28256	1.1977
All-cause mortality	Women	Kunst-Mackenbach relative index	2002	1.27429	1.3182	1.23038
All-cause mortality	Women	Kunst-Mackenbach relative index	2003	1.27968	1.32424	1.23512
All-cause mortality	Women	Kunst-Mackenbach relative index	2004	1.25026	1.29427	1.20625
All-cause mortality	Women	Kunst-Mackenbach relative index	2005	1.21767	1.26079	1.17455
All-cause mortality	Women	Kunst-Mackenbach relative index	2006	1.25557	1.30128	1.20987
All-cause mortality	Women	Kunst-Mackenbach relative index	2007	1.2509	1.29637	1.20542
All-cause mortality	Women	Kunst-Mackenbach relative index	2008	1.28697	1.3345	1.23945
All-cause mortality	Women	Kunst-Mackenbach relative index	2009	1.31911	1.3682	1.27001
All-cause mortality	Women	Kunst-Mackenbach relative index	2010	1.24586	1.2922	1.19952
All-cause mortality	Women	Kunst-Mackenbach relative index	2011	1.25085	1.29821	1.2035
All-cause mortality	Women	Kunst-Mackenbach relative index	2012	1.30285	1.35307	1.25263
All-cause mortality	Women	Kunst-Mackenbach relative index	2013	1.23973	1.28756	1.1919
All-cause mortality	Women	Kunst-Mackenbach relative index	2014	1.27421	1.32454	1.22388
All-cause mortality	Women	Kunst-Mackenbach relative index	2015	1.31188	1.36419	1.25957
All-cause mortality	Women	Kunst-Mackenbach relative index	2016	1.25461	1.30457	1.20464
All-cause mortality	Women	Kunst-Mackenbach relative index	2017	1.32437	1.37936	1.26937
All-cause mortality	Women	Kunst-Mackenbach relative index	2018	1.30367	1.35769	1.24966
All-cause mortality	Women	Kunst-Mackenbach relative index	2019	1.30742	1.36232	1.25253
All-cause mortality	Women	Kunst-Mackenbach relative index	2020	1.26753	1.32045	1.2146
Avoidable mortality	Total	Range difference	2001	71.2246	75.8904	66.5588
Avoidable mortality	Total	Range difference	2002	77.5762	82.1422	73.0101
Avoidable mortality	Total	Range difference	2003	75.1728	79.5648	70.7809
Avoidable mortality	Total	Range difference	2004	64.2406	68.4364	60.0448
Avoidable mortality	Total	Range difference	2005	57.6425	61.6338	53.6513
Avoidable mortality	Total	Range difference	2006	54.9883	58.7816	51.195
Avoidable mortality	Total	Range difference	2007	60.3682	64.011	56.7254
Avoidable mortality	Total	Range difference	2008	58.4404	61.9173	54.9636
Avoidable mortality	Total	Range difference	2009	55.5873	58.9441	52.2306
Avoidable mortality	Total	Range difference	2010	48.8587	52.1125	45.6049
Avoidable mortality	Total	Range difference	2011	49.2415	52.3821	46.1008
Avoidable mortality	Total	Range difference	2012	45.023	48.051	41.9951
Avoidable mortality	Total	Range difference	2013	36.5404	39.4367	33.644
Avoidable mortality	Total	Range difference	2014	37.1998	40.0058	34.3938
Avoidable mortality	Total	Range difference	2015	37.6677	40.3821	34.9533
Avoidable mortality	Total	Range difference	2016	33.8221	36.4521	31.192
Avoidable mortality	Total	Range difference	2017	32.6613	35.1935	30.1291
Avoidable mortality	Total	Range difference	2018	30.7305	33.1991	28.262
Avoidable mortality	Total	Range difference	2019	27.7084	30.0988	25.318
Avoidable mortality	Total	Range difference	2020	25.2464	27.5742	22.9186
Avoidable mortality	Total	Between-group variance	2001	994.374	1124.18	864.565
Avoidable mortality	Total	Between-group variance	2002	1145.8	1280.87	1010.73
Avoidable mortality	Total	Between-group variance	2003	1077.86	1203.84	951.892
Avoidable mortality	Total	Between-group variance	2004	840.62	948.119	733.122
Avoidable mortality	Total	Between-group variance	2005	646.084	734.956	557.212
Avoidable mortality	Total	Between-group variance	2006	612.036	694.546	529.526
Avoidable mortality	Total	Between-group variance	2007	733.094	819.397	646.792
Avoidable mortality	Total	Between-group variance	2008	704.129	784.821	623.437
Avoidable mortality	Total	Between-group variance	2009	606.782	678.688	534.876
Avoidable mortality	Total	Between-group variance	2010	470.418	531.813	409.022
Avoidable mortality	Total	Between-group variance	2011	467.737	526.673	408.802
Avoidable mortality	Total	Between-group variance	2012	392.519	444.459	340.579
Avoidable mortality	Total	Between-group variance	2013	262.903	303.596	222.21
Avoidable mortality	Total	Between-group variance	2014	266.917	306.553	227.281
Avoidable mortality	Total	Between-group variance	2015	276.073	315.027	237.119
Avoidable mortality	Total	Between-group variance	2016	224.234	258.254	190.214
Avoidable mortality	Total	Between-group variance	2017	202.583	233.699	171.467
Avoidable mortality	Total	Between-group variance	2018	184.553	213.473	155.634
Avoidable mortality	Total	Between-group variance	2019	152.232	177.653	126.811
Avoidable mortality	Total	Between-group variance	2020	121.489	143.616	99.362
Avoidable mortality	Total	Extended absolute concentration index	2001	16.8334	17.9293	15.7374
Avoidable mortality	Total	Extended absolute concentration index	2002	17.9992	19.0683	16.9302
Avoidable mortality	Total	Extended absolute concentration index	2003	17.4659	18.4914	16.4403
Avoidable mortality	Total	Extended absolute concentration index	2004	15.3423	16.321	14.3635
Avoidable mortality	Total	Extended absolute concentration index	2005	13.5223	14.4512	12.5935
Avoidable mortality	Total	Extended absolute concentration index	2006	13.0883	13.9691	12.2075
Avoidable mortality	Total	Extended absolute concentration index	2007	14.3296	15.1725	13.4867
Avoidable mortality	Total	Extended absolute concentration index	2008	13.9747	14.7774	13.172
Avoidable mortality	Total	Extended absolute concentration index	2009	13.0589	13.8322	12.2857
Avoidable mortality	Total	Extended absolute concentration index	2010	11.4895	12.2386	10.7403
Avoidable mortality	Total	Extended absolute concentration index	2011	11.458	12.1797	10.7362
Avoidable mortality	Total	Extended absolute concentration index	2012	10.497	11.1911	9.80291
Avoidable mortality	Total	Extended absolute concentration index	2013	8.58199	9.24582	7.91816
Avoidable mortality	Total	Extended absolute concentration index	2014	8.65119	9.2931	8.00928
Avoidable mortality	Total	Extended absolute concentration index	2015	8.79737	9.41766	8.17708
Avoidable mortality	Total	Extended absolute concentration index	2016	7.92468	8.52562	7.32374
Avoidable mortality	Total	Extended absolute concentration index	2017	7.51834	8.09601	6.94067
Avoidable mortality	Total	Extended absolute concentration index	2018	7.18465	7.74732	6.62199
Avoidable mortality	Total	Extended absolute concentration index	2019	6.51392	7.05819	5.96964
Avoidable mortality	Total	Extended absolute concentration index	2020	5.8143	6.34353	5.28507
Avoidable mortality	Total	Slope index of inequality	2001	118.016	125.7	110.333
Avoidable mortality	Total	Slope index of inequality	2002	126.441	133.951	118.931
Avoidable mortality	Total	Slope index of inequality	2003	122.953	130.172	115.733
Avoidable mortality	Total	Slope index of inequality	2004	108.202	115.105	101.299
Avoidable mortality	Total	Slope index of inequality	2005	95.5469	102.11	88.9837
Avoidable mortality	Total	Slope index of inequality	2006	92.6507	98.8859	86.4154
Avoidable mortality	Total	Slope index of inequality	2007	101.61	107.587	95.6335
Avoidable mortality	Total	Slope index of inequality	2008	99.2342	104.934	93.5345
Avoidable mortality	Total	Slope index of inequality	2009	92.8457	98.343	87.3484
Avoidable mortality	Total	Slope index of inequality	2010	81.7774	87.1097	76.445
Avoidable mortality	Total	Slope index of inequality	2011	81.6146	86.7556	76.4737
Avoidable mortality	Total	Slope index of inequality	2012	74.7867	79.7319	69.8415
Avoidable mortality	Total	Slope index of inequality	2013	61.178	65.9102	56.4458
Avoidable mortality	Total	Slope index of inequality	2014	61.6987	66.2767	57.1207
Avoidable mortality	Total	Slope index of inequality	2015	62.7546	67.1793	58.3298
Avoidable mortality	Total	Slope index of inequality	2016	56.5467	60.8347	52.2587
Avoidable mortality	Total	Slope index of inequality	2017	53.6836	57.8084	49.5589
Avoidable mortality	Total	Slope index of inequality	2018	51.3557	55.3776	47.3338
Avoidable mortality	Total	Slope index of inequality	2019	46.629	50.5251	42.7329
Avoidable mortality	Total	Slope index of inequality	2020	41.6884	45.483	37.8939
Avoidable mortality	Total	Range ratio	2001	1.22449	1.24091	1.20829
Avoidable mortality	Total	Range ratio	2002	1.2495	1.26603	1.23318
Avoidable mortality	Total	Range ratio	2003	1.25202	1.26858	1.23567
Avoidable mortality	Total	Range ratio	2004	1.22595	1.24236	1.20977
Avoidable mortality	Total	Range ratio	2005	1.21479	1.23123	1.19858
Avoidable mortality	Total	Range ratio	2006	1.22026	1.23706	1.20369
Avoidable mortality	Total	Range ratio	2007	1.25795	1.27538	1.24077
Avoidable mortality	Total	Range ratio	2008	1.26578	1.2835	1.24831
Avoidable mortality	Total	Range ratio	2009	1.2625	1.28021	1.24504
Avoidable mortality	Total	Range ratio	2010	1.23637	1.25377	1.21921
Avoidable mortality	Total	Range ratio	2011	1.25227	1.27014	1.23465
Avoidable mortality	Total	Range ratio	2012	1.24154	1.25949	1.22384
Avoidable mortality	Total	Range ratio	2013	1.20458	1.22225	1.18716
Avoidable mortality	Total	Range ratio	2014	1.2194	1.23752	1.20155
Avoidable mortality	Total	Range ratio	2015	1.23406	1.2526	1.21578
Avoidable mortality	Total	Range ratio	2016	1.2183	1.23686	1.20002
Avoidable mortality	Total	Range ratio	2017	1.22529	1.24441	1.20646
Avoidable mortality	Total	Range ratio	2018	1.21849	1.23765	1.19963
Avoidable mortality	Total	Range ratio	2019	1.20428	1.22341	1.18545
Avoidable mortality	Total	Range ratio	2020	1.19023	1.20917	1.17159
Avoidable mortality	Total	Index of disparity	2001	17.9138	19.4193	16.4083
Avoidable mortality	Total	Index of disparity	2002	18.3861	19.8758	16.8964
Avoidable mortality	Total	Index of disparity	2003	18.8966	20.3856	17.4076
Avoidable mortality	Total	Index of disparity	2004	19.1543	20.6537	17.6548
Avoidable mortality	Total	Index of disparity	2005	17.0089	18.4922	15.5255
Avoidable mortality	Total	Index of disparity	2006	18.5344	20.0554	17.0134
Avoidable mortality	Total	Index of disparity	2007	21.5364	23.1011	19.9717
Avoidable mortality	Total	Index of disparity	2008	22.8414	24.4314	21.2513
Avoidable mortality	Total	Index of disparity	2009	21.1641	22.7308	19.5973
Avoidable mortality	Total	Index of disparity	2010	19.1579	20.6984	17.6174
Avoidable mortality	Total	Index of disparity	2011	19.6709	21.2368	18.1049
Avoidable mortality	Total	Index of disparity	2012	19.0902	20.659	17.5214
Avoidable mortality	Total	Index of disparity	2013	16.6288	18.1776	15.0799
Avoidable mortality	Total	Index of disparity	2014	17.2291	18.8033	15.6549
Avoidable mortality	Total	Index of disparity	2015	18.6773	20.2882	17.0663
Avoidable mortality	Total	Index of disparity	2016	17.6283	19.2415	16.015
Avoidable mortality	Total	Index of disparity	2017	17.0727	18.7174	15.4279
Avoidable mortality	Total	Index of disparity	2018	17.5506	19.207	15.8942
Avoidable mortality	Total	Index of disparity	2019	16.7715	18.4277	15.1152
Avoidable mortality	Total	Index of disparity	2020	14.5834	16.21	12.9568
Avoidable mortality	Total	Mean log deviation	2001	0.00406253	0.00460092	0.00352413
Avoidable mortality	Total	Mean log deviation	2002	0.00478268	0.00535264	0.00421271
Avoidable mortality	Total	Mean log deviation	2003	0.00488259	0.00545944	0.00430574
Avoidable mortality	Total	Mean log deviation	2004	0.00427332	0.00482772	0.00371891
Avoidable mortality	Total	Mean log deviation	2005	0.00372726	0.00424501	0.00320949
Avoidable mortality	Total	Mean log deviation	2006	0.0040584	0.00461179	0.003505
Avoidable mortality	Total	Mean log deviation	2007	0.00537219	0.00601181	0.00473257
Avoidable mortality	Total	Mean log deviation	2008	0.00580379	0.00647639	0.00513118
Avoidable mortality	Total	Mean log deviation	2009	0.00542019	0.00606662	0.00477374
Avoidable mortality	Total	Mean log deviation	2010	0.0045018	0.0050924	0.00391119
Avoidable mortality	Total	Mean log deviation	2011	0.0049608	0.0055873	0.0043343
Avoidable mortality	Total	Mean log deviation	2012	0.00460433	0.00521479	0.00399386
Avoidable mortality	Total	Mean log deviation	2013	0.00345749	0.00399363	0.00292135
Avoidable mortality	Total	Mean log deviation	2014	0.00385207	0.00442374	0.00328038
Avoidable mortality	Total	Mean log deviation	2015	0.00437069	0.00498733	0.00375405
Avoidable mortality	Total	Mean log deviation	2016	0.00387775	0.00446593	0.00328956
Avoidable mortality	Total	Mean log deviation	2017	0.00398162	0.00459027	0.00337297
Avoidable mortality	Total	Mean log deviation	2018	0.00387347	0.00447913	0.0032678
Avoidable mortality	Total	Mean log deviation	2019	0.00347404	0.00405315	0.00289492
Avoidable mortality	Total	Mean log deviation	2020	0.00293188	0.00346285	0.00240091
Avoidable mortality	Total	Theil index	2001	0.00406717	0.00460441	0.00352992
Avoidable mortality	Total	Theil index	2002	0.00481633	0.00538985	0.00424281
Avoidable mortality	Total	Theil index	2003	0.00491353	0.00549336	0.00433368
Avoidable mortality	Total	Theil index	2004	0.00426909	0.00482084	0.00371734
Avoidable mortality	Total	Theil index	2005	0.00373976	0.0042584	0.00322111
Avoidable mortality	Total	Theil index	2006	0.0040594	0.00461132	0.00350748
Avoidable mortality	Total	Theil index	2007	0.00537527	0.00601312	0.00473741
Avoidable mortality	Total	Theil index	2008	0.00579831	0.00646765	0.00512895
Avoidable mortality	Total	Theil index	2009	0.0054381	0.00608547	0.00479072
Avoidable mortality	Total	Theil index	2010	0.00451636	0.00510808	0.00392462
Avoidable mortality	Total	Theil index	2011	0.00498992	0.00561994	0.00435989
Avoidable mortality	Total	Theil index	2012	0.00462773	0.00524109	0.00401436
Avoidable mortality	Total	Theil index	2013	0.00346926	0.00400699	0.00293151
Avoidable mortality	Total	Theil index	2014	0.00387326	0.00444833	0.00329817
Avoidable mortality	Total	Theil index	2015	0.0043911	0.00501054	0.00377165
Avoidable mortality	Total	Theil index	2016	0.00389308	0.0044835	0.00330266
Avoidable mortality	Total	Theil index	2017	0.00401318	0.00462771	0.00339864
Avoidable mortality	Total	Theil index	2018	0.00389093	0.00449949	0.00328237
Avoidable mortality	Total	Theil index	2019	0.00348618	0.00406735	0.00290501
Avoidable mortality	Total	Theil index	2020	0.0029527	0.0034885	0.0024169
Avoidable mortality	Total	Extended relative concentration index	2001	0.0482135	0.0513891	0.0450379
Avoidable mortality	Total	Extended relative concentration index	2002	0.0524259	0.0555769	0.0492749
Avoidable mortality	Total	Extended relative concentration index	2003	0.0529601	0.0561051	0.049815
Avoidable mortality	Total	Extended relative concentration index	2004	0.0489119	0.0520642	0.0457595
Avoidable mortality	Total	Extended relative concentration index	2005	0.046122	0.0493196	0.0429244
Avoidable mortality	Total	Extended relative concentration index	2006	0.047713	0.050952	0.0444739
Avoidable mortality	Total	Extended relative concentration index	2007	0.0549477	0.0582063	0.0516891
Avoidable mortality	Total	Extended relative concentration index	2008	0.0567482	0.0600309	0.0534654
Avoidable mortality	Total	Extended relative concentration index	2009	0.0554403	0.0587428	0.0521378
Avoidable mortality	Total	Extended relative concentration index	2010	0.0504735	0.0537829	0.0471641
Avoidable mortality	Total	Extended relative concentration index	2011	0.0531363	0.0565	0.0497726
Avoidable mortality	Total	Extended relative concentration index	2012	0.0511507	0.0545476	0.0477537
Avoidable mortality	Total	Extended relative concentration index	2013	0.0441942	0.047625	0.0407634
Avoidable mortality	Total	Extended relative concentration index	2014	0.0467717	0.0502528	0.0432906
Avoidable mortality	Total	Extended relative concentration index	2015	0.0497789	0.0532979	0.0462599
Avoidable mortality	Total	Extended relative concentration index	2016	0.0468266	0.0503856	0.0432677
Avoidable mortality	Total	Extended relative concentration index	2017	0.0475518	0.0512114	0.0438922
Avoidable mortality	Total	Extended relative concentration index	2018	0.0467959	0.0504651	0.0431267
Avoidable mortality	Total	Extended relative concentration index	2019	0.0441915	0.0478877	0.0404953
Avoidable mortality	Total	Extended relative concentration index	2020	0.0407065	0.0444153	0.0369977
Avoidable mortality	Total	Relative index of inequality	2001	0.338018	0.360282	0.315755
Avoidable mortality	Total	Relative index of inequality	2002	0.368281	0.390416	0.346146
Avoidable mortality	Total	Relative index of inequality	2003	0.372818	0.394958	0.350678
Avoidable mortality	Total	Relative index of inequality	2004	0.344954	0.367186	0.322722
Avoidable mortality	Total	Relative index of inequality	2005	0.325891	0.348486	0.303297
Avoidable mortality	Total	Relative index of inequality	2006	0.337755	0.360684	0.314826
Avoidable mortality	Total	Relative index of inequality	2007	0.389631	0.412737	0.366524
Avoidable mortality	Total	Relative index of inequality	2008	0.402968	0.426279	0.379657
Avoidable mortality	Total	Relative index of inequality	2009	0.394166	0.417646	0.370686
Avoidable mortality	Total	Relative index of inequality	2010	0.35925	0.382805	0.335695
Avoidable mortality	Total	Relative index of inequality	2011	0.378488	0.402448	0.354529
Avoidable mortality	Total	Relative index of inequality	2012	0.364427	0.388628	0.340225
Avoidable mortality	Total	Relative index of inequality	2013	0.315045	0.339502	0.290588
Avoidable mortality	Total	Relative index of inequality	2014	0.333567	0.358394	0.308741
Avoidable mortality	Total	Relative index of inequality	2015	0.35509	0.380192	0.329987
Avoidable mortality	Total	Relative index of inequality	2016	0.334132	0.359527	0.308738
Avoidable mortality	Total	Relative index of inequality	2017	0.339537	0.365668	0.313406
Avoidable mortality	Total	Relative index of inequality	2018	0.334496	0.360724	0.308269
Avoidable mortality	Total	Relative index of inequality	2019	0.316339	0.342798	0.28988
Avoidable mortality	Total	Relative index of inequality	2020	0.291865	0.318457	0.265273
Avoidable mortality	Total	Kunst-Mackenbach relative index	2001	1.40677	1.43901	1.37452
Avoidable mortality	Total	Kunst-Mackenbach relative index	2002	1.4514	1.48466	1.41815
Avoidable mortality	Total	Kunst-Mackenbach relative index	2003	1.45824	1.49168	1.42479
Avoidable mortality	Total	Kunst-Mackenbach relative index	2004	1.41685	1.44932	1.38439
Avoidable mortality	Total	Kunst-Mackenbach relative index	2005	1.38933	1.42158	1.35708
Avoidable mortality	Total	Kunst-Mackenbach relative index	2006	1.40638	1.43958	1.37319
Avoidable mortality	Total	Kunst-Mackenbach relative index	2007	1.4839	1.51954	1.44826
Avoidable mortality	Total	Kunst-Mackenbach relative index	2008	1.50465	1.5412	1.46809
Avoidable mortality	Total	Kunst-Mackenbach relative index	2009	1.49092	1.52734	1.4545
Avoidable mortality	Total	Kunst-Mackenbach relative index	2010	1.43791	1.47291	1.40291
Avoidable mortality	Total	Kunst-Mackenbach relative index	2011	1.46683	1.50328	1.43038
Avoidable mortality	Total	Kunst-Mackenbach relative index	2012	1.44563	1.48181	1.40944
Avoidable mortality	Total	Kunst-Mackenbach relative index	2013	1.37395	1.40841	1.33949
Avoidable mortality	Total	Kunst-Mackenbach relative index	2014	1.40034	1.4361	1.36458
Avoidable mortality	Total	Kunst-Mackenbach relative index	2015	1.43174	1.46885	1.39463
Avoidable mortality	Total	Kunst-Mackenbach relative index	2016	1.40115	1.43775	1.36455
Avoidable mortality	Total	Kunst-Mackenbach relative index	2017	1.40897	1.44688	1.37106
Avoidable mortality	Total	Kunst-Mackenbach relative index	2018	1.40168	1.4395	1.36386
Avoidable mortality	Total	Kunst-Mackenbach relative index	2019	1.37578	1.41311	1.33844
Avoidable mortality	Total	Kunst-Mackenbach relative index	2020	1.34174	1.37819	1.30528
Avoidable mortality	Men	Range difference	2001	132.713	141.382	124.044
Avoidable mortality	Men	Range difference	2002	142.574	151.004	134.143
Avoidable mortality	Men	Range difference	2003	135.014	143.06	126.968
Avoidable mortality	Men	Range difference	2004	119.301	126.977	111.625
Avoidable mortality	Men	Range difference	2005	106.276	113.535	99.016
Avoidable mortality	Men	Range difference	2006	99.3213	106.198	92.4443
Avoidable mortality	Men	Range difference	2007	107.798	114.327	101.269
Avoidable mortality	Men	Range difference	2008	101.991	108.203	95.7794
Avoidable mortality	Men	Range difference	2009	95.2766	101.244	89.3089
Avoidable mortality	Men	Range difference	2010	85.345	91.1145	79.5756
Avoidable mortality	Men	Range difference	2011	86.7169	92.286	81.1478
Avoidable mortality	Men	Range difference	2012	76.8279	82.1793	71.4765
Avoidable mortality	Men	Range difference	2013	62.2941	67.3761	57.212
Avoidable mortality	Men	Range difference	2014	60.5585	65.4629	55.6541
Avoidable mortality	Men	Range difference	2015	60.0764	64.8042	55.3485
Avoidable mortality	Men	Range difference	2016	53.9858	58.5542	49.4173
Avoidable mortality	Men	Range difference	2017	50.7453	55.1413	46.3493
Avoidable mortality	Men	Range difference	2018	44.1595	48.4005	39.9185
Avoidable mortality	Men	Range difference	2019	40.654	44.7304	36.5775
Avoidable mortality	Men	Range difference	2020	37.4739	41.4216	33.5262
Avoidable mortality	Men	Between-group variance	2001	3399.31	3843.31	2955.31
Avoidable mortality	Men	Between-group variance	2002	3855.07	4311.39	3398.76
Avoidable mortality	Men	Between-group variance	2003	3463.71	3876.76	3050.65
Avoidable mortality	Men	Between-group variance	2004	2836.01	3195.5	2476.53
Avoidable mortality	Men	Between-group variance	2005	2161.83	2456.43	1867.22
Avoidable mortality	Men	Between-group variance	2006	1931.05	2195.33	1666.78
Avoidable mortality	Men	Between-group variance	2007	2290.06	2562.56	2017.56
Avoidable mortality	Men	Between-group variance	2008	2108.29	2357.18	1859.4
Avoidable mortality	Men	Between-group variance	2009	1757.84	1975.3	1540.39
Avoidable mortality	Men	Between-group variance	2010	1427.42	1616.98	1237.85
Avoidable mortality	Men	Between-group variance	2011	1438.89	1622.28	1255.49
Avoidable mortality	Men	Between-group variance	2012	1129.8	1285.67	973.937
Avoidable mortality	Men	Between-group variance	2013	758.061	879.398	636.724
Avoidable mortality	Men	Between-group variance	2014	709.753	822.958	596.548
Avoidable mortality	Men	Between-group variance	2015	701.768	810.204	593.331
Avoidable mortality	Men	Between-group variance	2016	573.222	667.958	478.487
Avoidable mortality	Men	Between-group variance	2017	489.562	573.887	405.238
Avoidable mortality	Men	Between-group variance	2018	388.89	461.386	316.394
Avoidable mortality	Men	Between-group variance	2019	337.91	402.866	272.954
Avoidable mortality	Men	Between-group variance	2020	276.016	332.882	219.149
Avoidable mortality	Men	Extended absolute concentration index	2001	31.1314	33.1663	29.0965
Avoidable mortality	Men	Extended absolute concentration index	2002	32.8137	34.7853	30.8421
Avoidable mortality	Men	Extended absolute concentration index	2003	31.2459	33.1229	29.369
Avoidable mortality	Men	Extended absolute concentration index	2004	28.2938	30.0826	26.505
Avoidable mortality	Men	Extended absolute concentration index	2005	24.7162	26.4042	23.0282
Avoidable mortality	Men	Extended absolute concentration index	2006	23.3568	24.9527	21.7609
Avoidable mortality	Men	Extended absolute concentration index	2007	25.4045	26.9146	23.8945
Avoidable mortality	Men	Extended absolute concentration index	2008	24.2716	25.706	22.8372
Avoidable mortality	Men	Extended absolute concentration index	2009	22.2464	23.622	20.8709
Avoidable mortality	Men	Extended absolute concentration index	2010	20.0349	21.3644	18.7055
Avoidable mortality	Men	Extended absolute concentration index	2011	20.0791	21.3599	18.7983
Avoidable mortality	Men	Extended absolute concentration index	2012	17.8026	19.0309	16.5743
Avoidable mortality	Men	Extended absolute concentration index	2013	14.5932	15.7602	13.4262
Avoidable mortality	Men	Extended absolute concentration index	2014	14.119	15.2441	12.994
Avoidable mortality	Men	Extended absolute concentration index	2015	14.0399	15.1237	12.956
Avoidable mortality	Men	Extended absolute concentration index	2016	12.6829	13.7306	11.6351
Avoidable mortality	Men	Extended absolute concentration index	2017	11.684	12.6914	10.6766
Avoidable mortality	Men	Extended absolute concentration index	2018	10.427	11.3995	9.45449
Avoidable mortality	Men	Extended absolute concentration index	2019	9.67991	10.6141	8.74569
Avoidable mortality	Men	Extended absolute concentration index	2020	8.78377	9.68765	7.8799
Avoidable mortality	Men	Slope index of inequality	2001	218.296	232.565	204.027
Avoidable mortality	Men	Slope index of inequality	2002	230.543	244.395	216.691
Avoidable mortality	Men	Slope index of inequality	2003	219.965	233.178	206.752
Avoidable mortality	Men	Slope index of inequality	2004	199.513	212.127	186.899
Avoidable mortality	Men	Slope index of inequality	2005	174.58	186.503	162.657
Avoidable mortality	Men	Slope index of inequality	2006	165.255	176.547	153.963
Avoidable mortality	Men	Slope index of inequality	2007	180.02	190.72	169.319
Avoidable mortality	Men	Slope index of inequality	2008	172.209	182.386	162.031
Avoidable mortality	Men	Slope index of inequality	2009	158.012	167.783	148.242
Avoidable mortality	Men	Slope index of inequality	2010	142.443	151.895	132.991
Avoidable mortality	Men	Slope index of inequality	2011	142.848	151.96	133.736
Avoidable mortality	Men	Slope index of inequality	2012	126.662	135.401	117.923
Avoidable mortality	Men	Slope index of inequality	2013	103.871	112.178	95.5648
Avoidable mortality	Men	Slope index of inequality	2014	100.525	108.535	92.5152
Avoidable mortality	Men	Slope index of inequality	2015	99.9676	107.685	92.2503
Avoidable mortality	Men	Slope index of inequality	2016	90.3203	97.7815	82.859
Avoidable mortality	Men	Slope index of inequality	2017	83.2537	90.4319	76.0756
Avoidable mortality	Men	Slope index of inequality	2018	74.3672	81.3034	67.431
Avoidable mortality	Men	Slope index of inequality	2019	69.1297	75.8015	62.4579
Avoidable mortality	Men	Slope index of inequality	2020	62.8226	69.2872	56.358
Avoidable mortality	Men	Range ratio	2001	1.28732	1.30888	1.26612
Avoidable mortality	Men	Range ratio	2002	1.31709	1.33882	1.29571
Avoidable mortality	Men	Range ratio	2003	1.31308	1.33461	1.29189
Avoidable mortality	Men	Range ratio	2004	1.2891	1.31033	1.26821
Avoidable mortality	Men	Range ratio	2005	1.27287	1.29397	1.25212
Avoidable mortality	Men	Range ratio	2006	1.27211	1.29339	1.25118
Avoidable mortality	Men	Range ratio	2007	1.32018	1.34241	1.29831
Avoidable mortality	Men	Range ratio	2008	1.32068	1.34303	1.2987
Avoidable mortality	Men	Range ratio	2009	1.31045	1.33257	1.28869
Avoidable mortality	Men	Range ratio	2010	1.28541	1.30715	1.26403
Avoidable mortality	Men	Range ratio	2011	1.30621	1.32849	1.2843
Avoidable mortality	Men	Range ratio	2012	1.28231	1.30438	1.26061
Avoidable mortality	Men	Range ratio	2013	1.24019	1.26185	1.2189
Avoidable mortality	Men	Range ratio	2014	1.24535	1.26734	1.22374
Avoidable mortality	Men	Range ratio	2015	1.25686	1.2793	1.23481
Avoidable mortality	Men	Range ratio	2016	1.24004	1.26246	1.21802
Avoidable mortality	Men	Range ratio	2017	1.2386	1.26139	1.21622
Avoidable mortality	Men	Range ratio	2018	1.21425	1.23674	1.19216
Avoidable mortality	Men	Range ratio	2019	1.20647	1.22903	1.18432
Avoidable mortality	Men	Range ratio	2020	1.19583	1.21822	1.17385
Avoidable mortality	Men	Index of disparity	2001	22.1007	24.0624	20.139
Avoidable mortality	Men	Index of disparity	2002	22.4415	24.3743	20.5086
Avoidable mortality	Men	Index of disparity	2003	23.0212	24.941	21.1014
Avoidable mortality	Men	Index of disparity	2004	23.7867	25.7131	21.8603
Avoidable mortality	Men	Index of disparity	2005	20.766	22.6501	18.8819
Avoidable mortality	Men	Index of disparity	2006	21.7667	23.6724	19.861
Avoidable mortality	Men	Index of disparity	2007	25.8961	27.8753	23.9169
Avoidable mortality	Men	Index of disparity	2008	26.9663	28.9616	24.9711
Avoidable mortality	Men	Index of disparity	2009	24.2773	26.2205	22.3342
Avoidable mortality	Men	Index of disparity	2010	22.8161	24.7302	20.9019
Avoidable mortality	Men	Index of disparity	2011	23.1883	25.1232	21.2534
Avoidable mortality	Men	Index of disparity	2012	21.5806	23.4936	19.6676
Avoidable mortality	Men	Index of disparity	2013	19.162	21.052	17.2719
Avoidable mortality	Men	Index of disparity	2014	19.2252	21.1331	17.3174
Avoidable mortality	Men	Index of disparity	2015	20.3043	22.2505	18.3582
Avoidable mortality	Men	Index of disparity	2016	19.3459	21.2947	17.3971
Avoidable mortality	Men	Index of disparity	2017	17.7868	19.7455	15.8282
Avoidable mortality	Men	Index of disparity	2018	17.6061	19.5665	15.6457
Avoidable mortality	Men	Index of disparity	2019	17.5157	19.4879	15.5436
Avoidable mortality	Men	Index of disparity	2020	15.7244	17.6695	13.7793
Avoidable mortality	Men	Mean log deviation	2001	0.00623626	0.00706538	0.00540712
Avoidable mortality	Men	Mean log deviation	2002	0.00730103	0.00817483	0.00642722
Avoidable mortality	Men	Mean log deviation	2003	0.00715952	0.00802372	0.00629531
Avoidable mortality	Men	Mean log deviation	2004	0.00651593	0.007356	0.00567585
Avoidable mortality	Men	Mean log deviation	2005	0.00565643	0.00643484	0.00487802
Avoidable mortality	Men	Mean log deviation	2006	0.00575583	0.00655239	0.00495925
Avoidable mortality	Men	Mean log deviation	2007	0.00773379	0.00866498	0.00680259
Avoidable mortality	Men	Mean log deviation	2008	0.00796679	0.00891889	0.00701468
Avoidable mortality	Men	Mean log deviation	2009	0.00720571	0.00810189	0.00630952
Avoidable mortality	Men	Mean log deviation	2010	0.00628127	0.00711978	0.00544275
Avoidable mortality	Men	Mean log deviation	2011	0.00695285	0.00783931	0.00606638
Avoidable mortality	Men	Mean log deviation	2012	0.00602214	0.00685261	0.00519167
Avoidable mortality	Men	Mean log deviation	2013	0.00459508	0.00533126	0.00385889
Avoidable mortality	Men	Mean log deviation	2014	0.00473221	0.00548632	0.00397808
Avoidable mortality	Men	Mean log deviation	2015	0.00516372	0.00596096	0.00436646
Avoidable mortality	Men	Mean log deviation	2016	0.00462072	0.00538422	0.00385721
Avoidable mortality	Men	Mean log deviation	2017	0.00442072	0.00517781	0.00366362
Avoidable mortality	Men	Mean log deviation	2018	0.00380861	0.00451824	0.00309898
Avoidable mortality	Men	Mean log deviation	2019	0.00364641	0.00434764	0.00294517
Avoidable mortality	Men	Mean log deviation	2020	0.00318563	0.00384022	0.00253102
Avoidable mortality	Men	Theil index	2001	0.00625698	0.0070857	0.00542825
Avoidable mortality	Men	Theil index	2002	0.00738144	0.00826468	0.00649819
Avoidable mortality	Men	Theil index	2003	0.00721871	0.00808871	0.00634871
Avoidable mortality	Men	Theil index	2004	0.00651417	0.00734983	0.00567849
Avoidable mortality	Men	Theil index	2005	0.0056908	0.00647276	0.00490884
Avoidable mortality	Men	Theil index	2006	0.0057716	0.00656804	0.00497514
Avoidable mortality	Men	Theil index	2007	0.00774772	0.00867677	0.00681866
Avoidable mortality	Men	Theil index	2008	0.00795992	0.00890642	0.00701342
Avoidable mortality	Men	Theil index	2009	0.00724239	0.00814139	0.00634337
Avoidable mortality	Men	Theil index	2010	0.00630428	0.0071442	0.00546436
Avoidable mortality	Men	Theil index	2011	0.00700833	0.00790175	0.00611491
Avoidable mortality	Men	Theil index	2012	0.00606585	0.00690241	0.00522927
Avoidable mortality	Men	Theil index	2013	0.00461427	0.00535311	0.00387541
Avoidable mortality	Men	Theil index	2014	0.00475771	0.00551592	0.0039995
Avoidable mortality	Men	Theil index	2015	0.00518876	0.00598959	0.00438792
Avoidable mortality	Men	Theil index	2016	0.00463737	0.00540314	0.00387158
Avoidable mortality	Men	Theil index	2017	0.00445901	0.00522412	0.0036939
Avoidable mortality	Men	Theil index	2018	0.00381899	0.00453015	0.00310783
Avoidable mortality	Men	Theil index	2019	0.00365147	0.00435295	0.00294999
Avoidable mortality	Men	Theil index	2020	0.00319919	0.00385688	0.00254149
Avoidable mortality	Men	Extended relative concentration index	2001	0.0599092	0.0638805	0.0559379
Avoidable mortality	Men	Extended relative concentration index	2002	0.0646688	0.068609	0.0607286
Avoidable mortality	Men	Extended relative concentration index	2003	0.064155	0.0680583	0.0602516
Avoidable mortality	Men	Extended relative concentration index	2004	0.0607136	0.0645964	0.0568307
Avoidable mortality	Men	Extended relative concentration index	2005	0.0569527	0.0608824	0.0530229
Avoidable mortality	Men	Extended relative concentration index	2006	0.0572514	0.0611995	0.0533032
Avoidable mortality	Men	Extended relative concentration index	2007	0.0662459	0.0702164	0.0622754
Avoidable mortality	Men	Extended relative concentration index	2008	0.0667702	0.0707439	0.0627965
Avoidable mortality	Men	Extended relative concentration index	2009	0.0641182	0.0681059	0.0601305
Avoidable mortality	Men	Extended relative concentration index	2010	0.0597306	0.0637146	0.0557465
Avoidable mortality	Men	Extended relative concentration index	2011	0.0630121	0.0670488	0.0589755
Avoidable mortality	Men	Extended relative concentration index	2012	0.0586234	0.0626827	0.054564
Avoidable mortality	Men	Extended relative concentration index	2013	0.0510718	0.0551685	0.046975
Avoidable mortality	Men	Extended relative concentration index	2014	0.0518875	0.0560325	0.0477425
Avoidable mortality	Men	Extended relative concentration index	2015	0.0541788	0.0583697	0.0499879
Avoidable mortality	Men	Extended relative concentration index	2016	0.0511558	0.0553896	0.046922
Avoidable mortality	Men	Extended relative concentration index	2017	0.0501318	0.0544605	0.045803
Avoidable mortality	Men	Extended relative concentration index	2018	0.0463081	0.0506334	0.0419827
Avoidable mortality	Men	Extended relative concentration index	2019	0.0450634	0.0494184	0.0407085
Avoidable mortality	Men	Extended relative concentration index	2020	0.0424087	0.0467785	0.0380389
Avoidable mortality	Men	Relative index of inequality	2001	0.42009	0.447937	0.392243
Avoidable mortality	Men	Relative index of inequality	2002	0.454351	0.482034	0.426668
Avoidable mortality	Men	Relative index of inequality	2003	0.451638	0.479116	0.424159
Avoidable mortality	Men	Relative index of inequality	2004	0.42812	0.4555	0.40074
Avoidable mortality	Men	Relative index of inequality	2005	0.402279	0.430036	0.374521
Avoidable mortality	Men	Relative index of inequality	2006	0.405067	0.433001	0.377133
Avoidable mortality	Men	Relative index of inequality	2007	0.469426	0.497562	0.441291
Avoidable mortality	Men	Relative index of inequality	2008	0.47374	0.501934	0.445546
Avoidable mortality	Men	Relative index of inequality	2009	0.45542	0.483743	0.427096
Avoidable mortality	Men	Relative index of inequality	2010	0.424668	0.452993	0.396342
Avoidable mortality	Men	Relative index of inequality	2011	0.448285	0.477003	0.419567
Avoidable mortality	Men	Relative index of inequality	2012	0.417093	0.445974	0.388211
Avoidable mortality	Men	Relative index of inequality	2013	0.363517	0.392677	0.334358
Avoidable mortality	Men	Relative index of inequality	2014	0.369431	0.398943	0.339919
Avoidable mortality	Men	Relative index of inequality	2015	0.385767	0.415607	0.355927
Avoidable mortality	Men	Relative index of inequality	2016	0.364303	0.394454	0.334153
Avoidable mortality	Men	Relative index of inequality	2017	0.35721	0.388054	0.326366
Avoidable mortality	Men	Relative index of inequality	2018	0.330277	0.361126	0.299428
Avoidable mortality	Men	Relative index of inequality	2019	0.321823	0.352924	0.290723
Avoidable mortality	Men	Relative index of inequality	2020	0.303312	0.334566	0.272059
Avoidable mortality	Men	Kunst-Mackenbach relative index	2001	1.53179	1.57641	1.48716
Avoidable mortality	Men	Kunst-Mackenbach relative index	2002	1.58791	1.63426	1.54156
Avoidable mortality	Men	Kunst-Mackenbach relative index	2003	1.58337	1.62922	1.53753
Avoidable mortality	Men	Kunst-Mackenbach relative index	2004	1.54472	1.58905	1.5004
Avoidable mortality	Men	Kunst-Mackenbach relative index	2005	1.50357	1.54706	1.46007
Avoidable mortality	Men	Kunst-Mackenbach relative index	2006	1.50794	1.55187	1.46402
Avoidable mortality	Men	Kunst-Mackenbach relative index	2007	1.6134	1.66144	1.56536
Avoidable mortality	Men	Kunst-Mackenbach relative index	2008	1.62079	1.6692	1.57237
Avoidable mortality	Men	Kunst-Mackenbach relative index	2009	1.5897	1.63719	1.54221
Avoidable mortality	Men	Kunst-Mackenbach relative index	2010	1.53915	1.5848	1.49349
Avoidable mortality	Men	Kunst-Mackenbach relative index	2011	1.57779	1.6255	1.53009
Avoidable mortality	Men	Kunst-Mackenbach relative index	2012	1.527	1.5731	1.48089
Avoidable mortality	Men	Kunst-Mackenbach relative index	2013	1.44427	1.48782	1.40071
Avoidable mortality	Men	Kunst-Mackenbach relative index	2014	1.45313	1.49753	1.40873
Avoidable mortality	Men	Kunst-Mackenbach relative index	2015	1.47796	1.52376	1.43215
Avoidable mortality	Men	Kunst-Mackenbach relative index	2016	1.44544	1.49052	1.40036
Avoidable mortality	Men	Kunst-Mackenbach relative index	2017	1.43488	1.4806	1.38917
Avoidable mortality	Men	Kunst-Mackenbach relative index	2018	1.39561	1.43987	1.35135
Avoidable mortality	Men	Kunst-Mackenbach relative index	2019	1.38354	1.42771	1.33937
Avoidable mortality	Men	Kunst-Mackenbach relative index	2020	1.35753	1.40096	1.31411
Avoidable mortality	Women	Range difference	2001	23.7516	28.5734	18.9297
Avoidable mortality	Women	Range difference	2002	27.6257	32.3654	22.886
Avoidable mortality	Women	Range difference	2003	28.6388	33.2046	24.073
Avoidable mortality	Women	Range difference	2004	21.7272	26.0649	17.3895
Avoidable mortality	Women	Range difference	2005	20.624	24.7636	16.4845
Avoidable mortality	Women	Range difference	2006	20.7621	24.6729	16.8513
Avoidable mortality	Women	Range difference	2007	22.2048	26.005	18.4047
Avoidable mortality	Women	Range difference	2008	22.7459	26.365	19.1269
Avoidable mortality	Women	Range difference	2009	22.3399	25.8363	18.8436
Avoidable mortality	Women	Range difference	2010	18.1564	21.5452	14.7675
Avoidable mortality	Women	Range difference	2011	17.3408	20.5944	14.0871
Avoidable mortality	Women	Range difference	2012	17.7093	20.8422	14.5765
Avoidable mortality	Women	Range difference	2013	14.055	17.0802	11.0298
Avoidable mortality	Women	Range difference	2014	16.144	19.0835	13.2046
Avoidable mortality	Women	Range difference	2015	16.6675	19.5215	13.8135
Avoidable mortality	Women	Range difference	2016	13.845	16.6129	11.0771
Avoidable mortality	Women	Range difference	2017	13.4035	16.0412	10.7657
Avoidable mortality	Women	Range difference	2018	14.7946	17.4063	12.1829
Avoidable mortality	Women	Range difference	2019	12.0015	14.5628	9.44022
Avoidable mortality	Women	Range difference	2020	9.80962	12.3227	7.29651
Avoidable mortality	Women	Between-group variance	2001	137.264	189.329	85.1986
Avoidable mortality	Women	Between-group variance	2002	160.046	213.938	106.154
Avoidable mortality	Women	Between-group variance	2003	163.973	215.911	112.035
Avoidable mortality	Women	Between-group variance	2004	111.106	152.718	69.4945
Avoidable mortality	Women	Between-group variance	2005	94.2003	130.355	58.0453
Avoidable mortality	Women	Between-group variance	2006	107.463	144.217	70.7082
Avoidable mortality	Women	Between-group variance	2007	112.965	149.062	76.8675
Avoidable mortality	Women	Between-group variance	2008	117.191	151.964	82.4176
Avoidable mortality	Women	Between-group variance	2009	109.599	141.863	77.3344
Avoidable mortality	Women	Between-group variance	2010	68.2743	92.8767	43.6719
Avoidable mortality	Women	Between-group variance	2011	64.821	87.8507	41.7913
Avoidable mortality	Women	Between-group variance	2012	68.681	91.4095	45.9525
Avoidable mortality	Women	Between-group variance	2013	43.0592	60.4342	25.6842
Avoidable mortality	Women	Between-group variance	2014	51.8618	70.2187	33.5048
Avoidable mortality	Women	Between-group variance	2015	57.6892	76.4722	38.9062
Avoidable mortality	Women	Between-group variance	2016	39.7965	54.9453	24.6476
Avoidable mortality	Women	Between-group variance	2017	37.7162	51.7404	23.6921
Avoidable mortality	Women	Between-group variance	2018	44.8479	59.9107	29.7851
Avoidable mortality	Women	Between-group variance	2019	29.7317	41.7709	17.6926
Avoidable mortality	Women	Between-group variance	2020	18.6394	28.0155	9.26322
Avoidable mortality	Women	Extended absolute concentration index	2001	5.88984	7.02629	4.7534
Avoidable mortality	Women	Extended absolute concentration index	2002	6.65805	7.77197	5.54412
Avoidable mortality	Women	Extended absolute concentration index	2003	6.80403	7.87385	5.73421
Avoidable mortality	Women	Extended absolute concentration index	2004	5.36453	6.37986	4.34919
Avoidable mortality	Women	Extended absolute concentration index	2005	5.02814	5.99411	4.06217
Avoidable mortality	Women	Extended absolute concentration index	2006	5.18493	6.09515	4.2747
Avoidable mortality	Women	Extended absolute concentration index	2007	5.45209	6.33341	4.57076
Avoidable mortality	Women	Extended absolute concentration index	2008	5.56979	6.4064	4.73319
Avoidable mortality	Women	Extended absolute concentration index	2009	5.42918	6.23526	4.62309
Avoidable mortality	Women	Extended absolute concentration index	2010	4.34113	5.1219	3.56035
Avoidable mortality	Women	Extended absolute concentration index	2011	4.19214	4.94063	3.44366
Avoidable mortality	Women	Extended absolute concentration index	2012	4.29711	5.01528	3.57894
Avoidable mortality	Women	Extended absolute concentration index	2013	3.4055	4.0982	2.7128
Avoidable mortality	Women	Extended absolute concentration index	2014	3.80232	4.47325	3.13139
Avoidable mortality	Women	Extended absolute concentration index	2015	3.98208	4.63265	3.33152
Avoidable mortality	Women	Extended absolute concentration index	2016	3.30689	3.93765	2.67614
Avoidable mortality	Women	Extended absolute concentration index	2017	3.21129	3.81129	2.61129
Avoidable mortality	Women	Extended absolute concentration index	2018	3.51606	4.10825	2.92388
Avoidable mortality	Women	Extended absolute concentration index	2019	2.85722	3.43717	2.27726
Avoidable mortality	Women	Extended absolute concentration index	2020	2.27695	2.84509	1.70881
Avoidable mortality	Women	Slope index of inequality	2001	41.2854	49.2514	33.3194
Avoidable mortality	Women	Slope index of inequality	2002	46.7644	54.5883	38.9404
Avoidable mortality	Women	Slope index of inequality	2003	47.8963	55.4272	40.3654
Avoidable mortality	Women	Slope index of inequality	2004	37.8398	45.0017	30.6779
Avoidable mortality	Women	Slope index of inequality	2005	35.5411	42.369	28.7132
Avoidable mortality	Women	Slope index of inequality	2006	36.7234	43.1703	30.2766
Avoidable mortality	Women	Slope index of inequality	2007	38.6881	44.942	32.4342
Avoidable mortality	Women	Slope index of inequality	2008	39.5859	45.5319	33.64
Avoidable mortality	Women	Slope index of inequality	2009	38.6401	44.3771	32.9031
Avoidable mortality	Women	Slope index of inequality	2010	30.935	36.4988	25.3711
Avoidable mortality	Women	Slope index of inequality	2011	29.8997	35.2382	24.5613
Avoidable mortality	Women	Slope index of inequality	2012	30.6603	35.7845	25.5361
Avoidable mortality	Women	Slope index of inequality	2013	24.3166	29.2627	19.3704
Avoidable mortality	Women	Slope index of inequality	2014	27.1668	31.9605	22.3732
Avoidable mortality	Women	Slope index of inequality	2015	28.4622	33.1121	23.8122
Avoidable mortality	Women	Slope index of inequality	2016	23.6473	28.1577	19.1368
Avoidable mortality	Women	Slope index of inequality	2017	22.9823	27.2764	18.6883
Avoidable mortality	Women	Slope index of inequality	2018	25.194	29.4372	20.9508
Avoidable mortality	Women	Slope index of inequality	2019	20.506	24.6683	16.3438
Avoidable mortality	Women	Slope index of inequality	2020	16.3708	20.4556	12.286
Avoidable mortality	Women	Range ratio	2001	1.12127	1.14769	1.09546
Avoidable mortality	Women	Range ratio	2002	1.14296	1.16951	1.11701
Avoidable mortality	Women	Range ratio	2003	1.15584	1.18286	1.12944
Avoidable mortality	Women	Range ratio	2004	1.12559	1.15247	1.09933
Avoidable mortality	Women	Range ratio	2005	1.12692	1.15422	1.10026
Avoidable mortality	Women	Range ratio	2006	1.14048	1.16898	1.11267
Avoidable mortality	Women	Range ratio	2007	1.15597	1.18486	1.12779
Avoidable mortality	Women	Range ratio	2008	1.17277	1.20268	1.14361
Avoidable mortality	Women	Range ratio	2009	1.17805	1.20838	1.14847
Avoidable mortality	Women	Range ratio	2010	1.14836	1.17815	1.11931
Avoidable mortality	Women	Range ratio	2011	1.15168	1.18232	1.12182
Avoidable mortality	Women	Range ratio	2012	1.16553	1.19721	1.13469
Avoidable mortality	Women	Range ratio	2013	1.13595	1.16723	1.1055
Avoidable mortality	Women	Range ratio	2014	1.166	1.19865	1.13424
Avoidable mortality	Women	Range ratio	2015	1.18005	1.21351	1.14752
Avoidable mortality	Women	Range ratio	2016	1.15485	1.18813	1.12249
Avoidable mortality	Women	Range ratio	2017	1.16482	1.19981	1.13085
Avoidable mortality	Women	Range ratio	2018	1.18735	1.22326	1.15248
Avoidable mortality	Women	Range ratio	2019	1.1542	1.18951	1.11993
Avoidable mortality	Women	Range ratio	2020	1.12678	1.16129	1.0933
Avoidable mortality	Women	Index of disparity	2001	11.9537	14.4361	9.47125
Avoidable mortality	Women	Index of disparity	2002	12.5126	14.9705	10.0546
Avoidable mortality	Women	Index of disparity	2003	12.8942	15.3681	10.4203
Avoidable mortality	Women	Index of disparity	2004	12.0867	14.5792	9.59409
Avoidable mortality	Women	Index of disparity	2005	11.6708	14.1769	9.16477
Avoidable mortality	Women	Index of disparity	2006	14.0291	16.6534	11.4048
Avoidable mortality	Women	Index of disparity	2007	14.7167	17.3466	12.0868
Avoidable mortality	Women	Index of disparity	2008	16.1628	18.8665	13.4592
Avoidable mortality	Women	Index of disparity	2009	16.2542	18.9738	13.5347
Avoidable mortality	Women	Index of disparity	2010	12.8335	15.4849	10.182
Avoidable mortality	Women	Index of disparity	2011	13.6292	16.3557	10.9026
Avoidable mortality	Women	Index of disparity	2012	15.093	17.8973	12.2886
Avoidable mortality	Women	Index of disparity	2013	12.3501	15.1059	9.59426
Avoidable mortality	Women	Index of disparity	2014	13.7668	16.6027	10.9308
Avoidable mortality	Women	Index of disparity	2015	15.6656	18.5798	12.7513
Avoidable mortality	Women	Index of disparity	2016	13.4719	16.3674	10.5765
Avoidable mortality	Women	Index of disparity	2017	14.4955	17.5318	11.4593
Avoidable mortality	Women	Index of disparity	2018	16.0876	19.1781	12.997
Avoidable mortality	Women	Index of disparity	2019	13.3476	16.3794	10.3158
Avoidable mortality	Women	Index of disparity	2020	10.1628	13.1038	7.22179
Avoidable mortality	Women	Mean log deviation	2001	0.001591	0.00219782	0.00098416
Avoidable mortality	Women	Mean log deviation	2002	0.00188316	0.00252247	0.00124383
Avoidable mortality	Women	Mean log deviation	2003	0.00211444	0.00278944	0.00143942
Avoidable mortality	Women	Mean log deviation	2004	0.00164873	0.00226927	0.00102819
Avoidable mortality	Women	Mean log deviation	2005	0.00158768	0.00219961	0.00097575
Avoidable mortality	Women	Mean log deviation	2006	0.00214998	0.00288885	0.00141109
Avoidable mortality	Women	Mean log deviation	2007	0.00241566	0.00319196	0.00163936
Avoidable mortality	Women	Mean log deviation	2008	0.0028911	0.00375406	0.00202812
Avoidable mortality	Women	Mean log deviation	2009	0.00296955	0.00384822	0.00209087
Avoidable mortality	Women	Mean log deviation	2010	0.00199937	0.0027207	0.00127804
Avoidable mortality	Women	Mean log deviation	2011	0.00216582	0.00293647	0.00139515
Avoidable mortality	Women	Mean log deviation	2012	0.00258844	0.003447	0.00172987
Avoidable mortality	Women	Mean log deviation	2013	0.00178263	0.00250113	0.00106411
Avoidable mortality	Women	Mean log deviation	2014	0.00237436	0.00321286	0.00153584
Avoidable mortality	Women	Mean log deviation	2015	0.00287724	0.00381378	0.00194069
Avoidable mortality	Women	Mean log deviation	2016	0.00217269	0.00299766	0.00134772
Avoidable mortality	Women	Mean log deviation	2017	0.00246776	0.00338301	0.00155252
Avoidable mortality	Women	Mean log deviation	2018	0.00305835	0.00408232	0.00203437
Avoidable mortality	Women	Mean log deviation	2019	0.00214467	0.0030084	0.00128094
Avoidable mortality	Women	Mean log deviation	2020	0.00139439	0.00208824	0.00070053
Avoidable mortality	Women	Theil index	2001	0.00158531	0.00218849	0.00098212
Avoidable mortality	Women	Theil index	2002	0.00188014	0.00251675	0.00124351
Avoidable mortality	Women	Theil index	2003	0.00211581	0.00278992	0.00144169
Avoidable mortality	Women	Theil index	2004	0.00164459	0.00226226	0.00102691
Avoidable mortality	Women	Theil index	2005	0.0015852	0.002195	0.0009754
Avoidable mortality	Women	Theil index	2006	0.00214445	0.00287995	0.00140895
Avoidable mortality	Women	Theil index	2007	0.00241061	0.00318351	0.00163771
Avoidable mortality	Women	Theil index	2008	0.00288519	0.00374425	0.00202611
Avoidable mortality	Women	Theil index	2009	0.00296557	0.00384107	0.00209005
Avoidable mortality	Women	Theil index	2010	0.00200094	0.0027221	0.00127978
Avoidable mortality	Women	Theil index	2011	0.00216531	0.00293473	0.00139588
Avoidable mortality	Women	Theil index	2012	0.00258669	0.00344325	0.00173011
Avoidable mortality	Women	Theil index	2013	0.00178239	0.00250008	0.00106468
Avoidable mortality	Women	Theil index	2014	0.00238086	0.00322159	0.00154012
Avoidable mortality	Women	Theil index	2015	0.00287983	0.00381623	0.00194341
Avoidable mortality	Women	Theil index	2016	0.00217506	0.00300041	0.00134969
Avoidable mortality	Women	Theil index	2017	0.00246975	0.00338499	0.0015545
Avoidable mortality	Women	Theil index	2018	0.00306365	0.00408884	0.00203846
Avoidable mortality	Women	Theil index	2019	0.00214831	0.00301341	0.00128321
Avoidable mortality	Women	Theil index	2020	0.00140023	0.00209793	0.00070251
Avoidable mortality	Women	Extended relative concentration index	2001	0.0282642	0.0337615	0.022767
Avoidable mortality	Women	Extended relative concentration index	2002	0.032258	0.0377021	0.0268139
Avoidable mortality	Women	Extended relative concentration index	2003	0.0345905	0.0400781	0.0291029
Avoidable mortality	Women	Extended relative concentration index	2004	0.0291596	0.0347199	0.0235992
Avoidable mortality	Women	Extended relative concentration index	2005	0.0291555	0.0347956	0.0235154
Avoidable mortality	Women	Extended relative concentration index	2006	0.0327253	0.0385112	0.0269395
Avoidable mortality	Women	Extended relative concentration index	2007	0.0355955	0.0413878	0.0298032
Avoidable mortality	Women	Extended relative concentration index	2008	0.039063	0.0449665	0.0331595
Avoidable mortality	Women	Extended relative concentration index	2009	0.0399332	0.0458946	0.0339719
Avoidable mortality	Women	Extended relative concentration index	2010	0.0332613	0.0392718	0.0272507
Avoidable mortality	Women	Extended relative concentration index	2011	0.0342745	0.0404206	0.0281284
Avoidable mortality	Women	Extended relative concentration index	2012	0.037299	0.0435585	0.0310394
Avoidable mortality	Women	Extended relative concentration index	2013	0.0309935	0.0373181	0.0246689
Avoidable mortality	Women	Extended relative concentration index	2014	0.0365011	0.0429605	0.0300416
Avoidable mortality	Women	Extended relative concentration index	2015	0.039828	0.0463519	0.0333041
Avoidable mortality	Women	Extended relative concentration index	2016	0.0346067	0.0412218	0.0279916
Avoidable mortality	Women	Extended relative concentration index	2017	0.0367814	0.043665	0.0298977
Avoidable mortality	Women	Extended relative concentration index	2018	0.0411574	0.0480959	0.034219
Avoidable mortality	Women	Extended relative concentration index	2019	0.0343906	0.0413761	0.0274052
Avoidable mortality	Women	Extended relative concentration index	2020	0.027976	0.0349613	0.0209908
Avoidable mortality	Women	Relative index of inequality	2001	0.198121	0.236654	0.159587
Avoidable mortality	Women	Relative index of inequality	2002	0.226572	0.26481	0.188334
Avoidable mortality	Women	Relative index of inequality	2003	0.243497	0.282126	0.204867
Avoidable mortality	Women	Relative index of inequality	2004	0.205683	0.244904	0.166462
Avoidable mortality	Women	Relative index of inequality	2005	0.206084	0.245951	0.166217
Avoidable mortality	Women	Relative index of inequality	2006	0.231785	0.272765	0.190805
Avoidable mortality	Women	Relative index of inequality	2007	0.252586	0.293688	0.211484
Avoidable mortality	Women	Relative index of inequality	2008	0.277631	0.319588	0.235673
Avoidable mortality	Women	Relative index of inequality	2009	0.28421	0.326637	0.241782
Avoidable mortality	Women	Relative index of inequality	2010	0.237021	0.279852	0.194189
Avoidable mortality	Women	Relative index of inequality	2011	0.244457	0.288292	0.200621
Avoidable mortality	Women	Relative index of inequality	2012	0.266132	0.310794	0.22147
Avoidable mortality	Women	Relative index of inequality	2013	0.221306	0.266466	0.176146
Avoidable mortality	Women	Relative index of inequality	2014	0.260793	0.306944	0.214641
Avoidable mortality	Women	Relative index of inequality	2015	0.284673	0.331303	0.238043
Avoidable mortality	Women	Relative index of inequality	2016	0.247469	0.294773	0.200165
Avoidable mortality	Women	Relative index of inequality	2017	0.263235	0.312499	0.21397
Avoidable mortality	Women	Relative index of inequality	2018	0.294909	0.344626	0.245192
Avoidable mortality	Women	Relative index of inequality	2019	0.246819	0.296953	0.196685
Avoidable mortality	Women	Relative index of inequality	2020	0.201142	0.251365	0.150919
Avoidable mortality	Women	Kunst-Mackenbach relative index	2001	1.2199	1.26738	1.17243
Avoidable mortality	Women	Kunst-Mackenbach relative index	2002	1.25552	1.30415	1.20689
Avoidable mortality	Women	Kunst-Mackenbach relative index	2003	1.27725	1.32733	1.22717
Avoidable mortality	Women	Kunst-Mackenbach relative index	2004	1.22926	1.27799	1.18053
Avoidable mortality	Women	Kunst-Mackenbach relative index	2005	1.22976	1.27931	1.18021
Avoidable mortality	Women	Kunst-Mackenbach relative index	2006	1.26217	1.3146	1.20974
Avoidable mortality	Women	Kunst-Mackenbach relative index	2007	1.2891	1.34294	1.23525
Avoidable mortality	Women	Kunst-Mackenbach relative index	2008	1.32238	1.37896	1.26581
Avoidable mortality	Women	Kunst-Mackenbach relative index	2009	1.33129	1.38893	1.27364
Avoidable mortality	Women	Kunst-Mackenbach relative index	2010	1.26889	1.32401	1.21376
Avoidable mortality	Women	Kunst-Mackenbach relative index	2011	1.2785	1.33539	1.2216
Avoidable mortality	Women	Kunst-Mackenbach relative index	2012	1.30698	1.36641	1.24756
Avoidable mortality	Women	Kunst-Mackenbach relative index	2013	1.24884	1.30594	1.19174
Avoidable mortality	Women	Kunst-Mackenbach relative index	2014	1.2999	1.36093	1.23887
Avoidable mortality	Women	Kunst-Mackenbach relative index	2015	1.33192	1.39531	1.26853
Avoidable mortality	Women	Kunst-Mackenbach relative index	2016	1.28241	1.34402	1.22081
Avoidable mortality	Women	Kunst-Mackenbach relative index	2017	1.30313	1.36846	1.2378
Avoidable mortality	Women	Kunst-Mackenbach relative index	2018	1.34592	1.41432	1.27751
Avoidable mortality	Women	Kunst-Mackenbach relative index	2019	1.28157	1.34681	1.21632
Avoidable mortality	Women	Kunst-Mackenbach relative index	2020	1.22363	1.28571	1.16155
Treatable mortality	Total	Range difference	2001	12.7447	16.1193	9.37023
Treatable mortality	Total	Range difference	2002	7.6634	10.8588	4.46802
Treatable mortality	Total	Range difference	2003	7.98555	11.0064	4.96469
Treatable mortality	Total	Range difference	2004	9.98336	12.8819	7.08481
Treatable mortality	Total	Range difference	2005	8.41982	11.1178	5.72179
Treatable mortality	Total	Range difference	2006	10.1694	12.7581	7.58065
Treatable mortality	Total	Range difference	2007	10.4999	12.9532	8.04661
Treatable mortality	Total	Range difference	2008	12.4705	14.801	10.1401
Treatable mortality	Total	Range difference	2009	9.9579	12.1343	7.78147
Treatable mortality	Total	Range difference	2010	8.09309	10.2028	5.98339
Treatable mortality	Total	Range difference	2011	8.68092	10.7049	6.65692
Treatable mortality	Total	Range difference	2012	7.88055	9.4949	6.26619
Treatable mortality	Total	Range difference	2013	7.05781	8.90923	5.2064
Treatable mortality	Total	Range difference	2014	6.34131	7.84174	4.84088
Treatable mortality	Total	Range difference	2015	6.91681	8.3823	5.45132
Treatable mortality	Total	Range difference	2016	5.26763	6.69979	3.83547
Treatable mortality	Total	Range difference	2017	7.06833	8.7024	5.43426
Treatable mortality	Total	Range difference	2018	5.58862	6.94406	4.23318
Treatable mortality	Total	Range difference	2019	5.74889	7.06265	4.43512
Treatable mortality	Total	Range difference	2020	4.64857	5.92482	3.37232
Treatable mortality	Total	Between-group variance	2001	23.9693	36.6933	11.2452
Treatable mortality	Total	Between-group variance	2002	10.2454	18.0238	2.46705
Treatable mortality	Total	Between-group variance	2003	9.72923	16.9899	2.46857
Treatable mortality	Total	Between-group variance	2004	14.5702	23.0912	6.04914
Treatable mortality	Total	Between-group variance	2005	11.4263	18.367	4.4856
Treatable mortality	Total	Between-group variance	2006	15.0776	22.7865	7.36868
Treatable mortality	Total	Between-group variance	2007	18.6047	26.5361	10.6733
Treatable mortality	Total	Between-group variance	2008	25.2852	34.056	16.5144
Treatable mortality	Total	Between-group variance	2009	18.6583	25.625	11.6916
Treatable mortality	Total	Between-group variance	2010	12.2691	17.7744	6.76378
Treatable mortality	Total	Between-group variance	2011	15.1121	20.9383	9.2859
Treatable mortality	Total	Between-group variance	2012	15.0115	20.5632	9.45983
Treatable mortality	Total	Between-group variance	2013	8.77877	12.9103	4.64729
Treatable mortality	Total	Between-group variance	2014	9.55073	13.6478	5.45366
Treatable mortality	Total	Between-group variance	2015	11.0479	15.3363	6.75944
Treatable mortality	Total	Between-group variance	2016	6.84335	10.1592	3.52748
Treatable mortality	Total	Between-group variance	2017	11.8711	16.0594	7.68286
Treatable mortality	Total	Between-group variance	2018	6.95605	10.0876	3.82454
Treatable mortality	Total	Between-group variance	2019	6.39953	9.29201	3.50705
Treatable mortality	Total	Between-group variance	2020	4.19673	6.4781	1.91536
Treatable mortality	Total	Extended absolute concentration index	2001	1.03814	1.64804	0.428248
Treatable mortality	Total	Extended absolute concentration index	2002	1.36496	1.95573	0.774191
Treatable mortality	Total	Extended absolute concentration index	2003	1.09909	1.65613	0.542054
Treatable mortality	Total	Extended absolute concentration index	2004	1.07483	1.60557	0.544091
Treatable mortality	Total	Extended absolute concentration index	2005	1.3316	1.83069	0.832506
Treatable mortality	Total	Extended absolute concentration index	2006	1.11837	1.59307	0.643665
Treatable mortality	Total	Extended absolute concentration index	2007	1.80278	2.25617	1.34939
Treatable mortality	Total	Extended absolute concentration index	2008	2.0235	2.45234	1.59466
Treatable mortality	Total	Extended absolute concentration index	2009	1.95985	2.36615	1.55354
Treatable mortality	Total	Extended absolute concentration index	2010	1.58674	1.98314	1.19034
Treatable mortality	Total	Extended absolute concentration index	2011	1.82093	2.20279	1.43906
Treatable mortality	Total	Extended absolute concentration index	2012	1.95666	2.32874	1.58459
Treatable mortality	Total	Extended absolute concentration index	2013	1.29087	1.64437	0.937367
Treatable mortality	Total	Extended absolute concentration index	2014	1.56856	1.9136	1.22352
Treatable mortality	Total	Extended absolute concentration index	2015	1.70031	2.03701	1.36361
Treatable mortality	Total	Extended absolute concentration index	2016	1.31328	1.64237	0.984181
Treatable mortality	Total	Extended absolute concentration index	2017	1.70366	2.02031	1.38702
Treatable mortality	Total	Extended absolute concentration index	2018	1.36171	1.67219	1.05124
Treatable mortality	Total	Extended absolute concentration index	2019	1.33714	1.63735	1.03694
Treatable mortality	Total	Extended absolute concentration index	2020	1.08196	1.37328	0.790631
Treatable mortality	Total	Slope index of inequality	2001	7.27828	11.5542	3.00239
Treatable mortality	Total	Slope index of inequality	2002	9.58857	13.7386	5.43852
Treatable mortality	Total	Slope index of inequality	2003	7.73716	11.6585	3.81584
Treatable mortality	Total	Slope index of inequality	2004	7.58031	11.3234	3.83724
Treatable mortality	Total	Slope index of inequality	2005	9.40887	12.9354	5.88237
Treatable mortality	Total	Slope index of inequality	2006	7.91682	11.2772	4.55644
Treatable mortality	Total	Slope index of inequality	2007	12.7834	15.9983	9.56844
Treatable mortality	Total	Slope index of inequality	2008	14.3688	17.414	11.3237
Treatable mortality	Total	Slope index of inequality	2009	13.934	16.8227	11.0453
Treatable mortality	Total	Slope index of inequality	2010	11.2938	14.1152	8.47237
Treatable mortality	Total	Slope index of inequality	2011	12.9704	15.6904	10.2504
Treatable mortality	Total	Slope index of inequality	2012	13.9404	16.5913	11.2895
Treatable mortality	Total	Slope index of inequality	2013	9.20216	11.7222	6.68216
Treatable mortality	Total	Slope index of inequality	2014	11.1867	13.6475	8.72593
Treatable mortality	Total	Slope index of inequality	2015	12.1289	14.5307	9.72711
Treatable mortality	Total	Slope index of inequality	2016	9.3709	11.7192	7.02264
Treatable mortality	Total	Slope index of inequality	2017	12.1648	14.4257	9.90382
Treatable mortality	Total	Slope index of inequality	2018	9.73348	11.9528	7.5142
Treatable mortality	Total	Slope index of inequality	2019	9.57177	11.7208	7.42279
Treatable mortality	Total	Slope index of inequality	2020	7.75761	9.84641	5.66881
Treatable mortality	Total	Range ratio	2001	1.12401	1.15863	1.09042
Treatable mortality	Total	Range ratio	2002	1.07687	1.1102	1.04454
Treatable mortality	Total	Range ratio	2003	1.08611	1.12007	1.05317
Treatable mortality	Total	Range ratio	2004	1.11402	1.14881	1.08028
Treatable mortality	Total	Range ratio	2005	1.10509	1.1404	1.07088
Treatable mortality	Total	Range ratio	2006	1.13393	1.16996	1.09902
Treatable mortality	Total	Range ratio	2007	1.14901	1.18594	1.11324
Treatable mortality	Total	Range ratio	2008	1.1918	1.23025	1.15456
Treatable mortality	Total	Range ratio	2009	1.16523	1.20369	1.12799
Treatable mortality	Total	Range ratio	2010	1.13564	1.173	1.09947
Treatable mortality	Total	Range ratio	2011	1.15459	1.19287	1.11754
Treatable mortality	Total	Range ratio	2012	1.14458	1.17643	1.1136
Treatable mortality	Total	Range ratio	2013	1.13539	1.17293	1.09906
Treatable mortality	Total	Range ratio	2014	1.12684	1.15885	1.0957
Treatable mortality	Total	Range ratio	2015	1.14272	1.17517	1.11117
Treatable mortality	Total	Range ratio	2016	1.11019	1.14193	1.07933
Treatable mortality	Total	Range ratio	2017	1.16074	1.20026	1.12251
Treatable mortality	Total	Range ratio	2018	1.12752	1.16047	1.09549
Treatable mortality	Total	Range ratio	2019	1.13724	1.17077	1.10468
Treatable mortality	Total	Range ratio	2020	1.11262	1.14536	1.08081
Treatable mortality	Total	Index of disparity	2001	7.63537	10.1623	5.10846
Treatable mortality	Total	Index of disparity	2002	6.42595	8.9031	3.94881
Treatable mortality	Total	Index of disparity	2003	6.37609	8.88718	3.865
Treatable mortality	Total	Index of disparity	2004	7.62741	10.1825	5.07235
Treatable mortality	Total	Index of disparity	2005	8.25512	10.8712	5.63903
Treatable mortality	Total	Index of disparity	2006	8.9902	11.6315	6.34886
Treatable mortality	Total	Index of disparity	2007	12.1539	14.8936	9.41421
Treatable mortality	Total	Index of disparity	2008	15.2065	18.0537	12.3593
Treatable mortality	Total	Index of disparity	2009	14.4438	17.3188	11.5689
Treatable mortality	Total	Index of disparity	2010	11.8305	14.6217	9.03936
Treatable mortality	Total	Index of disparity	2011	13.9838	16.8576	11.1101
Treatable mortality	Total	Index of disparity	2012	14.1526	17.012	11.2931
Treatable mortality	Total	Index of disparity	2013	11.3721	14.1879	8.55639
Treatable mortality	Total	Index of disparity	2014	12.2711	15.12	9.42227
Treatable mortality	Total	Index of disparity	2015	13.5404	16.4229	10.6578
Treatable mortality	Total	Index of disparity	2016	10.926	13.7459	8.10613
Treatable mortality	Total	Index of disparity	2017	15.7289	18.7387	12.719
Treatable mortality	Total	Index of disparity	2018	11.77	14.6664	8.87361
Treatable mortality	Total	Index of disparity	2019	10.8561	13.7557	7.95642
Treatable mortality	Total	Index of disparity	2020	8.9609	11.791	6.13075
Treatable mortality	Total	Mean log deviation	2001	0.00102303	0.00155363	0.00049242
Treatable mortality	Total	Mean log deviation	2002	0.000482362	0.00084304	0.00012168
Treatable mortality	Total	Mean log deviation	2003	0.000526088	0.00091132	0.00014084
Treatable mortality	Total	Mean log deviation	2004	0.000863924	0.00135918	0.00036866
Treatable mortality	Total	Mean log deviation	2005	0.000815278	0.00130409	0.00032646
Treatable mortality	Total	Mean log deviation	2006	0.00117074	0.00175747	0.00058401
Treatable mortality	Total	Mean log deviation	2007	0.00165669	0.00235753	0.00095584
Treatable mortality	Total	Mean log deviation	2008	0.00256138	0.00344191	0.00168084
Treatable mortality	Total	Mean log deviation	2009	0.00223447	0.00306652	0.00140241
Treatable mortality	Total	Mean log deviation	2010	0.00153591	0.00222165	0.00085016
Treatable mortality	Total	Mean log deviation	2011	0.00209697	0.00290411	0.00128983
Treatable mortality	Total	Mean log deviation	2012	0.00220633	0.00302376	0.00138889
Treatable mortality	Total	Mean log deviation	2013	0.00144317	0.00211721	0.00076911
Treatable mortality	Total	Mean log deviation	2014	0.00169696	0.00242405	0.00096985
Treatable mortality	Total	Mean log deviation	2015	0.00206311	0.00286408	0.00126213
Treatable mortality	Total	Mean log deviation	2016	0.00134765	0.0019981	0.00069719
Treatable mortality	Total	Mean log deviation	2017	0.00264647	0.0035803	0.00171263
Treatable mortality	Total	Mean log deviation	2018	0.00161279	0.00233629	0.00088928
Treatable mortality	Total	Mean log deviation	2019	0.00161816	0.00234397	0.00089235
Treatable mortality	Total	Mean log deviation	2020	0.00111578	0.00171597	0.00051559
Treatable mortality	Total	Theil index	2001	0.00104007	0.00158346	0.00049666
Treatable mortality	Total	Theil index	2002	0.000482773	0.00084406	0.00012148
Treatable mortality	Total	Theil index	2003	0.000528936	0.00091735	0.00014051
Treatable mortality	Total	Theil index	2004	0.00087441	0.00137845	0.00037036
Treatable mortality	Total	Theil index	2005	0.000818538	0.00131041	0.00032665
Treatable mortality	Total	Theil index	2006	0.00118719	0.00178593	0.00058844
Treatable mortality	Total	Theil index	2007	0.00166233	0.00236689	0.00095776
Treatable mortality	Total	Theil index	2008	0.00257673	0.00346506	0.00168839
Treatable mortality	Total	Theil index	2009	0.00223546	0.00306798	0.00140292
Treatable mortality	Total	Theil index	2010	0.00153715	0.00222372	0.00085056
Treatable mortality	Total	Theil index	2011	0.00209607	0.00290247	0.00128966
Treatable mortality	Total	Theil index	2012	0.00220255	0.0030172	0.00138789
Treatable mortality	Total	Theil index	2013	0.0014467	0.00212311	0.00077028
Treatable mortality	Total	Theil index	2014	0.00169501	0.00242036	0.00096965
Treatable mortality	Total	Theil index	2015	0.00206069	0.00285954	0.00126183
Treatable mortality	Total	Theil index	2016	0.00134636	0.00199557	0.00069714
Treatable mortality	Total	Theil index	2017	0.00264199	0.00357268	0.00171128
Treatable mortality	Total	Theil index	2018	0.00161231	0.00233496	0.00088966
Treatable mortality	Total	Theil index	2019	0.00162522	0.00235501	0.00089542
Treatable mortality	Total	Theil index	2020	0.00111997	0.0017231	0.00051684
Treatable mortality	Total	Extended relative concentration index	2001	0.00975418	0.015503	0.00400535
Treatable mortality	Total	Extended relative concentration index	2002	0.0132578	0.0190202	0.00749542
Treatable mortality	Total	Extended relative concentration index	2003	0.0114933	0.0173393	0.00564734
Treatable mortality	Total	Extended relative concentration index	2004	0.0118498	0.0177219	0.00597765
Treatable mortality	Total	Extended relative concentration index	2005	0.0159738	0.0219876	0.00995992
Treatable mortality	Total	Extended relative concentration index	2006	0.0141376	0.0201606	0.00811449
Treatable mortality	Total	Extended relative concentration index	2007	0.0241492	0.0302553	0.0180432
Treatable mortality	Total	Extended relative concentration index	2008	0.0289922	0.0351716	0.0228127
Treatable mortality	Total	Extended relative concentration index	2009	0.0303575	0.0366848	0.0240302
Treatable mortality	Total	Extended relative concentration index	2010	0.0251349	0.0314421	0.0188276
Treatable mortality	Total	Extended relative concentration index	2011	0.0303332	0.0367241	0.0239423
Treatable mortality	Total	Extended relative concentration index	2012	0.033502	0.0399014	0.0271025
Treatable mortality	Total	Extended relative concentration index	2013	0.0234711	0.0299198	0.0170223
Treatable mortality	Total	Extended relative concentration index	2014	0.0295432	0.0360638	0.0230226
Treatable mortality	Total	Extended relative concentration index	2015	0.0328328	0.0393568	0.0263089
Treatable mortality	Total	Extended relative concentration index	2016	0.026044	0.0325878	0.0195002
Treatable mortality	Total	Extended relative concentration index	2017	0.0359287	0.0426236	0.0292338
Treatable mortality	Total	Extended relative concentration index	2018	0.0293226	0.0360228	0.0226223
Treatable mortality	Total	Extended relative concentration index	2019	0.0302112	0.037008	0.0234145
Treatable mortality	Total	Extended relative concentration index	2020	0.0250488	0.031805	0.0182927
Treatable mortality	Total	Relative index of inequality	2001	0.0683852	0.108689	0.028081
Treatable mortality	Total	Relative index of inequality	2002	0.0931332	0.133613	0.0526537
Treatable mortality	Total	Relative index of inequality	2003	0.0809083	0.122062	0.0397551
Treatable mortality	Total	Relative index of inequality	2004	0.0835713	0.124985	0.0421578
Treatable mortality	Total	Relative index of inequality	2005	0.112868	0.155361	0.0703754
Treatable mortality	Total	Relative index of inequality	2006	0.100078	0.142715	0.0574416
Treatable mortality	Total	Relative index of inequality	2007	0.171241	0.214538	0.127943
Treatable mortality	Total	Relative index of inequality	2008	0.205873	0.249753	0.161993
Treatable mortality	Total	Relative index of inequality	2009	0.215834	0.26082	0.170848
Treatable mortality	Total	Relative index of inequality	2010	0.1789	0.223792	0.134007
Treatable mortality	Total	Relative index of inequality	2011	0.216062	0.261585	0.17054
Treatable mortality	Total	Relative index of inequality	2012	0.238687	0.28428	0.193094
Treatable mortality	Total	Relative index of inequality	2013	0.167317	0.213288	0.121346
Treatable mortality	Total	Relative index of inequality	2014	0.210697	0.257201	0.164193
Treatable mortality	Total	Relative index of inequality	2015	0.234208	0.280745	0.18767
Treatable mortality	Total	Relative index of inequality	2016	0.185837	0.232531	0.139144
Treatable mortality	Total	Relative index of inequality	2017	0.256544	0.304348	0.20874
Treatable mortality	Total	Relative index of inequality	2018	0.209597	0.25749	0.161704
Treatable mortality	Total	Relative index of inequality	2019	0.216263	0.264917	0.167609
Treatable mortality	Total	Relative index of inequality	2020	0.1796	0.228041	0.131158
Treatable mortality	Total	Kunst-Mackenbach relative index	2001	1.07081	1.11401	1.0276
Treatable mortality	Total	Kunst-Mackenbach relative index	2002	1.09768	1.14221	1.05315
Treatable mortality	Total	Kunst-Mackenbach relative index	2003	1.08432	1.12902	1.03962
Treatable mortality	Total	Kunst-Mackenbach relative index	2004	1.08722	1.13232	1.04211
Treatable mortality	Total	Kunst-Mackenbach relative index	2005	1.11962	1.16735	1.07189
Treatable mortality	Total	Kunst-Mackenbach relative index	2006	1.10535	1.1526	1.0581
Treatable mortality	Total	Kunst-Mackenbach relative index	2007	1.18728	1.23906	1.13549
Treatable mortality	Total	Kunst-Mackenbach relative index	2008	1.2295	1.28402	1.17497
Treatable mortality	Total	Kunst-Mackenbach relative index	2009	1.24194	1.29847	1.18542
Treatable mortality	Total	Kunst-Mackenbach relative index	2010	1.19647	1.25062	1.14233
Treatable mortality	Total	Kunst-Mackenbach relative index	2011	1.24223	1.29945	1.18501
Treatable mortality	Total	Kunst-Mackenbach relative index	2012	1.27103	1.32982	1.21225
Treatable mortality	Total	Kunst-Mackenbach relative index	2013	1.18259	1.23734	1.12784
Treatable mortality	Total	Kunst-Mackenbach relative index	2014	1.23551	1.29361	1.17741
Treatable mortality	Total	Kunst-Mackenbach relative index	2015	1.26527	1.32497	1.20557
Treatable mortality	Total	Kunst-Mackenbach relative index	2016	1.20487	1.26162	1.14812
Treatable mortality	Total	Kunst-Mackenbach relative index	2017	1.29429	1.3572	1.23139
Treatable mortality	Total	Kunst-Mackenbach relative index	2018	1.23413	1.2939	1.17437
Treatable mortality	Total	Kunst-Mackenbach relative index	2019	1.24248	1.30365	1.18132
Treatable mortality	Total	Kunst-Mackenbach relative index	2020	1.19732	1.25579	1.13885
Treatable mortality	Men	Range difference	2001	18.4263	24.3809	12.4717
Treatable mortality	Men	Range difference	2002	11.5087	17.0347	5.98276
Treatable mortality	Men	Range difference	2003	13.0703	18.267	7.8737
Treatable mortality	Men	Range difference	2004	14.4235	19.3804	9.46659
Treatable mortality	Men	Range difference	2005	11.2702	15.8321	6.70822
Treatable mortality	Men	Range difference	2006	13.9589	18.3207	9.59716
Treatable mortality	Men	Range difference	2007	15.6634	19.7647	11.5621
Treatable mortality	Men	Range difference	2008	18.2136	22.1009	14.3263
Treatable mortality	Men	Range difference	2009	14.0734	17.6728	10.4741
Treatable mortality	Men	Range difference	2010	12.0016	15.4827	8.52055
Treatable mortality	Men	Range difference	2011	13.6672	17.011	10.3234
Treatable mortality	Men	Range difference	2012	11.1049	13.7604	8.44937
Treatable mortality	Men	Range difference	2013	9.62692	12.6401	6.61376
Treatable mortality	Men	Range difference	2014	9.33143	12.2333	6.42957
Treatable mortality	Men	Range difference	2015	10.284	12.6682	7.89979
Treatable mortality	Men	Range difference	2016	7.66739	9.98718	5.34759
Treatable mortality	Men	Range difference	2017	9.69918	11.9407	7.4577
Treatable mortality	Men	Range difference	2018	7.47956	9.6629	5.29622
Treatable mortality	Men	Range difference	2019	7.01908	9.11543	4.92273
Treatable mortality	Men	Range difference	2020	5.9104	7.93272	3.88807
Treatable mortality	Men	Between-group variance	2001	50.611	83.0926	18.1295
Treatable mortality	Men	Between-group variance	2002	29.0055	51.0887	6.92231
Treatable mortality	Men	Between-group variance	2003	29.1484	50.3937	7.90309
Treatable mortality	Men	Between-group variance	2004	31.5166	52.8325	10.2006
Treatable mortality	Men	Between-group variance	2005	24.0805	40.8726	7.28839
Treatable mortality	Men	Between-group variance	2006	29.5069	47.5668	11.4469
Treatable mortality	Men	Between-group variance	2007	44.5132	64.7735	24.2529
Treatable mortality	Men	Between-group variance	2008	58.3408	80.2648	36.4168
Treatable mortality	Men	Between-group variance	2009	42.0032	59.0836	24.9229
Treatable mortality	Men	Between-group variance	2010	31.6185	46.0155	17.2216
Treatable mortality	Men	Between-group variance	2011	42.7781	58.7678	26.7884
Treatable mortality	Men	Between-group variance	2012	28.4089	40.9534	15.8644
Treatable mortality	Men	Between-group variance	2013	19.0827	28.9033	9.26217
Treatable mortality	Men	Between-group variance	2014	20.4915	30.2727	10.7102
Treatable mortality	Men	Between-group variance	2015	22.0064	31.8211	12.1916
Treatable mortality	Men	Between-group variance	2016	12.9329	20.3055	5.56036
Treatable mortality	Men	Between-group variance	2017	22.0557	31.3103	12.8011
Treatable mortality	Men	Between-group variance	2018	12.6606	19.5198	5.80138
Treatable mortality	Men	Between-group variance	2019	9.76511	15.5264	4.00386
Treatable mortality	Men	Between-group variance	2020	7.76143	12.7449	2.77799
Treatable mortality	Men	Extended absolute concentration index	2001	2.30457	3.3685	1.24063
Treatable mortality	Men	Extended absolute concentration index	2002	2.5943	3.60918	1.57941
Treatable mortality	Men	Extended absolute concentration index	2003	2.26164	3.21113	1.31215
Treatable mortality	Men	Extended absolute concentration index	2004	1.95306	2.85296	1.05317
Treatable mortality	Men	Extended absolute concentration index	2005	2.22609	3.0693	1.38289
Treatable mortality	Men	Extended absolute concentration index	2006	1.91467	2.71109	1.11825
Treatable mortality	Men	Extended absolute concentration index	2007	2.95557	3.7082	2.20295
Treatable mortality	Men	Extended absolute concentration index	2008	3.31551	4.02672	2.6043
Treatable mortality	Men	Extended absolute concentration index	2009	3.09914	3.76946	2.42881
Treatable mortality	Men	Extended absolute concentration index	2010	2.72044	3.37465	2.06622
Treatable mortality	Men	Extended absolute concentration index	2011	3.20362	3.83323	2.57402
Treatable mortality	Men	Extended absolute concentration index	2012	2.72982	3.34293	2.1167
Treatable mortality	Men	Extended absolute concentration index	2013	2.06762	2.64385	1.49138
Treatable mortality	Men	Extended absolute concentration index	2014	2.2328	2.79269	1.67292
Treatable mortality	Men	Extended absolute concentration index	2015	2.46422	3.01335	1.91509
Treatable mortality	Men	Extended absolute concentration index	2016	1.86475	2.39947	1.33003
Treatable mortality	Men	Extended absolute concentration index	2017	2.39322	2.90899	1.87746
Treatable mortality	Men	Extended absolute concentration index	2018	1.83101	2.33375	1.32827
Treatable mortality	Men	Extended absolute concentration index	2019	1.65236	2.13453	1.1702
Treatable mortality	Men	Extended absolute concentration index	2020	1.43986	1.9048	0.974927
Treatable mortality	Men	Slope index of inequality	2001	16.1599	23.6203	8.69946
Treatable mortality	Men	Slope index of inequality	2002	18.227	25.3574	11.0967
Treatable mortality	Men	Slope index of inequality	2003	15.9215	22.6057	9.23728
Treatable mortality	Men	Slope index of inequality	2004	13.772	20.1176	7.42639
Treatable mortality	Men	Slope index of inequality	2005	15.7238	21.6797	9.76785
Treatable mortality	Men	Slope index of inequality	2006	13.5467	19.1816	7.91188
Treatable mortality	Men	Slope index of inequality	2007	20.9435	26.2768	15.6103
Treatable mortality	Men	Slope index of inequality	2008	23.5238	28.5699	18.4777
Treatable mortality	Men	Slope index of inequality	2009	22.0126	26.7738	17.2514
Treatable mortality	Men	Slope index of inequality	2010	19.3415	23.9928	14.6903
Treatable mortality	Men	Slope index of inequality	2011	22.7914	27.2706	18.3122
Treatable mortality	Men	Slope index of inequality	2012	19.4221	23.7843	15.0599
Treatable mortality	Men	Slope index of inequality	2013	14.7168	18.8183	10.6153
Treatable mortality	Men	Slope index of inequality	2014	15.8972	19.8835	11.9109
Treatable mortality	Men	Slope index of inequality	2015	17.5459	21.4558	13.636
Treatable mortality	Men	Slope index of inequality	2016	13.2797	17.0877	9.47176
Treatable mortality	Men	Slope index of inequality	2017	17.0527	20.7278	13.3777
Treatable mortality	Men	Slope index of inequality	2018	13.0591	16.6447	9.47345
Treatable mortality	Men	Slope index of inequality	2019	11.8004	15.2439	8.35704
Treatable mortality	Men	Slope index of inequality	2020	10.2981	13.6234	6.9728
Treatable mortality	Men	Range ratio	2001	1.14181	1.19063	1.09499
Treatable mortality	Men	Range ratio	2002	1.09308	1.14004	1.04805
Treatable mortality	Men	Range ratio	2003	1.11388	1.16174	1.068
Treatable mortality	Men	Range ratio	2004	1.13267	1.18109	1.08623
Treatable mortality	Men	Range ratio	2005	1.11291	1.16121	1.06663
Treatable mortality	Men	Range ratio	2006	1.14713	1.19611	1.10015
Treatable mortality	Men	Range ratio	2007	1.18032	1.23105	1.13167
Treatable mortality	Men	Range ratio	2008	1.22671	1.27932	1.17626
Treatable mortality	Men	Range ratio	2009	1.18924	1.24137	1.1393
Treatable mortality	Men	Range ratio	2010	1.16284	1.21336	1.11443
Treatable mortality	Men	Range ratio	2011	1.19782	1.25005	1.14777
Treatable mortality	Men	Range ratio	2012	1.16143	1.20338	1.12095
Treatable mortality	Men	Range ratio	2013	1.14964	1.19957	1.10179
Treatable mortality	Men	Range ratio	2014	1.15082	1.20084	1.10289
Treatable mortality	Men	Range ratio	2015	1.17007	1.21299	1.12866
Treatable mortality	Men	Range ratio	2016	1.12867	1.17039	1.08843
Treatable mortality	Men	Range ratio	2017	1.175	1.21908	1.13252
Treatable mortality	Men	Range ratio	2018	1.13495	1.17725	1.09417
Treatable mortality	Men	Range ratio	2019	1.13282	1.17538	1.0918
Treatable mortality	Men	Range ratio	2020	1.11456	1.15631	1.07432
Treatable mortality	Men	Index of disparity	2001	10.1509	13.699	6.60282
Treatable mortality	Men	Index of disparity	2002	8.79767	12.2799	5.31544
Treatable mortality	Men	Index of disparity	2003	9.37048	12.8936	5.84733
Treatable mortality	Men	Index of disparity	2004	9.73944	13.277	6.20187
Treatable mortality	Men	Index of disparity	2005	9.91524	13.4913	6.3392
Treatable mortality	Men	Index of disparity	2006	10.829	14.4092	7.24872
Treatable mortality	Men	Index of disparity	2007	15.4409	19.1923	11.6895
Treatable mortality	Men	Index of disparity	2008	19.0512	22.9424	15.16
Treatable mortality	Men	Index of disparity	2009	17.5997	21.4959	13.7035
Treatable mortality	Men	Index of disparity	2010	15.3911	19.1731	11.6091
Treatable mortality	Men	Index of disparity	2011	19.0566	22.9873	15.1259
Treatable mortality	Men	Index of disparity	2012	15.2802	19.0229	11.5375
Treatable mortality	Men	Index of disparity	2013	13.717	17.4653	9.96863
Treatable mortality	Men	Index of disparity	2014	14.6999	18.482	10.9179
Treatable mortality	Men	Index of disparity	2015	14.7389	18.5101	10.9677
Treatable mortality	Men	Index of disparity	2016	11.743	15.418	8.06796
Treatable mortality	Men	Index of disparity	2017	16.7694	20.6671	12.8717
Treatable mortality	Men	Index of disparity	2018	12.5951	16.3247	8.86537
Treatable mortality	Men	Index of disparity	2019	10.8116	14.5149	7.1082
Treatable mortality	Men	Index of disparity	2020	10.5329	14.1975	6.86835
Treatable mortality	Men	Mean log deviation	2001	0.00133237	0.00216989	0.00049483
Treatable mortality	Men	Mean log deviation	2002	0.000870103	0.00152496	0.00021524
Treatable mortality	Men	Mean log deviation	2003	0.00100504	0.00172651	0.00028355
Treatable mortality	Men	Mean log deviation	2004	0.00119479	0.00198691	0.00040265
Treatable mortality	Men	Mean log deviation	2005	0.00109604	0.00185157	0.0003405
Treatable mortality	Men	Mean log deviation	2006	0.00145291	0.00232534	0.00058047
Treatable mortality	Men	Mean log deviation	2007	0.00253826	0.0036869	0.00138961
Treatable mortality	Men	Mean log deviation	2008	0.00375881	0.00516366	0.00235395
Treatable mortality	Men	Mean log deviation	2009	0.00321756	0.00452644	0.00190866
Treatable mortality	Men	Mean log deviation	2010	0.00251597	0.00366036	0.00137158
Treatable mortality	Men	Mean log deviation	2011	0.00374977	0.00515485	0.00234469
Treatable mortality	Men	Mean log deviation	2012	0.00258986	0.00373393	0.00144578
Treatable mortality	Men	Mean log deviation	2013	0.00202279	0.00305845	0.00098711
Treatable mortality	Men	Mean log deviation	2014	0.00232815	0.00343683	0.00121946
Treatable mortality	Men	Mean log deviation	2015	0.00259106	0.00374426	0.00143784
Treatable mortality	Men	Mean log deviation	2016	0.00162033	0.00253806	0.00070258
Treatable mortality	Men	Mean log deviation	2017	0.00305852	0.00434132	0.00177571
Treatable mortality	Men	Mean log deviation	2018	0.00182167	0.00280296	0.00084037
Treatable mortality	Men	Mean log deviation	2019	0.0015558	0.00246413	0.00064746
Treatable mortality	Men	Mean log deviation	2020	0.00131355	0.00214823	0.00047887
Treatable mortality	Men	Theil index	2001	0.00134568	0.00219575	0.00049559
Treatable mortality	Men	Theil index	2002	0.000868442	0.00152148	0.0002154
Treatable mortality	Men	Theil index	2003	0.00100689	0.00173072	0.00028304
Treatable mortality	Men	Theil index	2004	0.00120486	0.00200704	0.00040266
Treatable mortality	Men	Theil index	2005	0.0010959	0.00185152	0.00034027
Treatable mortality	Men	Theil index	2006	0.00146643	0.00235099	0.00058186
Treatable mortality	Men	Theil index	2007	0.00254029	0.00369044	0.00139013
Treatable mortality	Men	Theil index	2008	0.00376584	0.00517432	0.00235735
Treatable mortality	Men	Theil index	2009	0.00321018	0.00451383	0.00190652
Treatable mortality	Men	Theil index	2010	0.00251104	0.00365146	0.0013706
Treatable mortality	Men	Theil index	2011	0.00373833	0.00513556	0.0023411
Treatable mortality	Men	Theil index	2012	0.00258488	0.00372435	0.0014454
Treatable mortality	Men	Theil index	2013	0.00202109	0.00305505	0.00098712
Treatable mortality	Men	Theil index	2014	0.00232366	0.00342838	0.00121894
Treatable mortality	Men	Theil index	2015	0.00259205	0.00374423	0.00143987
Treatable mortality	Men	Theil index	2016	0.00161939	0.00253558	0.00070318
Treatable mortality	Men	Theil index	2017	0.00305177	0.00432883	0.0017747
Treatable mortality	Men	Theil index	2018	0.00182001	0.00279917	0.00084084
Treatable mortality	Men	Theil index	2019	0.0015603	0.00247166	0.00064894
Treatable mortality	Men	Theil index	2020	0.00131339	0.0021474	0.00047937
Treatable mortality	Men	Extended relative concentration index	2001	0.0168956	0.0247392	0.009052
Treatable mortality	Men	Extended relative concentration index	2002	0.0200593	0.0279567	0.0121618
Treatable mortality	Men	Extended relative concentration index	2003	0.0188199	0.0267667	0.0108732
Treatable mortality	Men	Extended relative concentration index	2004	0.0171552	0.0250998	0.00921048
Treatable mortality	Men	Extended relative concentration index	2005	0.021241	0.0293338	0.0131482
Treatable mortality	Men	Extended relative concentration index	2006	0.019185	0.0272031	0.0111667
Treatable mortality	Men	Extended relative concentration index	2007	0.0316045	0.0397049	0.023504
Treatable mortality	Men	Extended relative concentration index	2008	0.0377359	0.0458859	0.0295859
Treatable mortality	Men	Extended relative concentration index	2009	0.0382934	0.0466267	0.02996
Treatable mortality	Men	Extended relative concentration index	2010	0.0342665	0.0425511	0.0259819
Treatable mortality	Men	Extended relative concentration index	2011	0.0423152	0.0506752	0.0339551
Treatable mortality	Men	Extended relative concentration index	2012	0.0368057	0.045108	0.0285035
Treatable mortality	Men	Extended relative concentration index	2013	0.0300907	0.038507	0.0216744
Treatable mortality	Men	Extended relative concentration index	2014	0.033606	0.0420611	0.0251509
Treatable mortality	Men	Extended relative concentration index	2015	0.0378474	0.0463097	0.0293851
Treatable mortality	Men	Extended relative concentration index	2016	0.0295094	0.037994	0.0210247
Treatable mortality	Men	Extended relative concentration index	2017	0.0397886	0.0483849	0.0311924
Treatable mortality	Men	Extended relative concentration index	2018	0.0310423	0.0395852	0.0224994
Treatable mortality	Men	Extended relative concentration index	2019	0.0295904	0.0382453	0.0209355
Treatable mortality	Men	Extended relative concentration index	2020	0.0264932	0.0350652	0.0179213
Treatable mortality	Men	Relative index of inequality	2001	0.118474	0.173474	0.0634736
Treatable mortality	Men	Relative index of inequality	2002	0.140933	0.196419	0.0854465
Treatable mortality	Men	Relative index of inequality	2003	0.132488	0.188432	0.0765448
Treatable mortality	Men	Relative index of inequality	2004	0.120969	0.176991	0.0649475
Treatable mortality	Men	Relative index of inequality	2005	0.150033	0.207196	0.092871
Treatable mortality	Men	Relative index of inequality	2006	0.135738	0.192469	0.0790075
Treatable mortality	Men	Relative index of inequality	2007	0.223953	0.281354	0.166552
Treatable mortality	Men	Relative index of inequality	2008	0.267739	0.325564	0.209914
Treatable mortality	Men	Relative index of inequality	2009	0.271991	0.331181	0.2128
Treatable mortality	Men	Relative index of inequality	2010	0.243625	0.302526	0.184724
Treatable mortality	Men	Relative index of inequality	2011	0.301041	0.360517	0.241566
Treatable mortality	Men	Relative index of inequality	2012	0.261865	0.320934	0.202796
Treatable mortality	Men	Relative index of inequality	2013	0.214179	0.274084	0.154273
Treatable mortality	Men	Relative index of inequality	2014	0.239269	0.299468	0.17907
Treatable mortality	Men	Relative index of inequality	2015	0.269483	0.329737	0.20923
Treatable mortality	Men	Relative index of inequality	2016	0.210149	0.270572	0.149726
Treatable mortality	Men	Relative index of inequality	2017	0.283511	0.344763	0.222259
Treatable mortality	Men	Relative index of inequality	2018	0.221399	0.282328	0.16047
Treatable mortality	Men	Relative index of inequality	2019	0.211322	0.273131	0.149512
Treatable mortality	Men	Relative index of inequality	2020	0.189483	0.250791	0.128175
Treatable mortality	Men	Kunst-Mackenbach relative index	2001	1.12593	1.18808	1.06379
Treatable mortality	Men	Kunst-Mackenbach relative index	2002	1.15162	1.21583	1.0874
Treatable mortality	Men	Kunst-Mackenbach relative index	2003	1.14189	1.20605	1.07772
Treatable mortality	Men	Kunst-Mackenbach relative index	2004	1.12876	1.19222	1.06529
Treatable mortality	Men	Kunst-Mackenbach relative index	2005	1.1622	1.22901	1.09539
Treatable mortality	Men	Kunst-Mackenbach relative index	2006	1.14562	1.21091	1.08033
Treatable mortality	Men	Kunst-Mackenbach relative index	2007	1.25219	1.32498	1.1794
Treatable mortality	Men	Kunst-Mackenbach relative index	2008	1.30912	1.3862	1.23204
Treatable mortality	Men	Kunst-Mackenbach relative index	2009	1.3148	1.39409	1.23551
Treatable mortality	Men	Kunst-Mackenbach relative index	2010	1.27742	1.35379	1.20104
Treatable mortality	Men	Kunst-Mackenbach relative index	2011	1.35438	1.4368	1.27196
Treatable mortality	Men	Kunst-Mackenbach relative index	2012	1.30132	1.37953	1.22311
Treatable mortality	Men	Kunst-Mackenbach relative index	2013	1.23987	1.315	1.16473
Treatable mortality	Men	Kunst-Mackenbach relative index	2014	1.27178	1.34946	1.19411
Treatable mortality	Men	Kunst-Mackenbach relative index	2015	1.31145	1.39193	1.23097
Treatable mortality	Men	Kunst-Mackenbach relative index	2016	1.23482	1.31027	1.15938
Treatable mortality	Men	Kunst-Mackenbach relative index	2017	1.33034	1.41349	1.24718
Treatable mortality	Men	Kunst-Mackenbach relative index	2018	1.24896	1.326	1.17192
Treatable mortality	Men	Kunst-Mackenbach relative index	2019	1.23629	1.31357	1.15901
Treatable mortality	Men	Kunst-Mackenbach relative index	2020	1.20931	1.28413	1.1345
Treatable mortality	Women	Range difference	2001	9.34276	13.2567	5.4288
Treatable mortality	Women	Range difference	2002	4.6643	8.45963	0.868969
Treatable mortality	Women	Range difference	2003	4.10879	7.69752	0.520067
Treatable mortality	Women	Range difference	2004	6.74843	10.2049	3.29193
Treatable mortality	Women	Range difference	2005	6.00268	9.23453	2.77083
Treatable mortality	Women	Range difference	2006	7.4867	10.5858	4.38759
Treatable mortality	Women	Range difference	2007	6.49948	9.4463	3.55266
Treatable mortality	Women	Range difference	2008	7.87551	10.6784	5.07264
Treatable mortality	Women	Range difference	2009	6.68338	9.32002	4.04674
Treatable mortality	Women	Range difference	2010	4.71396	7.25777	2.17015
Treatable mortality	Women	Range difference	2011	4.60514	7.04429	2.16599
Treatable mortality	Women	Range difference	2012	5.72081	8.05274	3.38889
Treatable mortality	Women	Range difference	2013	4.99143	7.2507	2.73217
Treatable mortality	Women	Range difference	2014	4.59608	6.44509	2.74706
Treatable mortality	Women	Range difference	2015	5.22556	7.34665	3.10448
Treatable mortality	Women	Range difference	2016	4.17939	6.25268	2.10609
Treatable mortality	Women	Range difference	2017	5.61169	7.59887	3.62452
Treatable mortality	Women	Range difference	2018	3.4787	5.13205	1.82534
Treatable mortality	Women	Range difference	2019	4.23631	5.86043	2.6122
Treatable mortality	Women	Range difference	2020	3.06455	4.6534	1.4757
Treatable mortality	Women	Between-group variance	2001	14.0513	25.3954	2.70725
Treatable mortality	Women	Between-group variance	2002	3.19623	8.72746	-2.33501
Treatable mortality	Women	Between-group variance	2003	2.57948	7.28635	-2.12739
Treatable mortality	Women	Between-group variance	2004	6.82313	13.8938	-0.247512
Treatable mortality	Women	Between-group variance	2005	5.31936	11.1749	-0.53613
Treatable mortality	Women	Between-group variance	2006	8.28672	15.2157	1.35771
Treatable mortality	Women	Between-group variance	2007	6.61666	12.4587	0.774591
Treatable mortality	Women	Between-group variance	2008	9.32245	15.8841	2.76078
Treatable mortality	Women	Between-group variance	2009	7.2947	12.7173	1.87208
Treatable mortality	Women	Between-group variance	2010	3.44189	7.11243	-0.22865
Treatable mortality	Women	Between-group variance	2011	3.44188	6.94099	-0.0572374
Treatable mortality	Women	Between-group variance	2012	8.08712	13.0518	3.12243
Treatable mortality	Women	Between-group variance	2013	3.85949	7.29536	0.423615
Treatable mortality	Women	Between-group variance	2014	4.2381	7.60495	0.871246
Treatable mortality	Women	Between-group variance	2015	5.42105	9.16503	1.67707
Treatable mortality	Women	Between-group variance	2016	3.31803	6.21477	0.42129
Treatable mortality	Women	Between-group variance	2017	5.71335	9.30847	2.11823
Treatable mortality	Women	Between-group variance	2018	2.94763	5.47051	0.424757
Treatable mortality	Women	Between-group variance	2019	3.45962	6.10305	0.816187
Treatable mortality	Women	Between-group variance	2020	1.73263	3.58829	-0.123023
Treatable mortality	Women	Extended absolute concentration index	2001	0.208096	0.924656	-0.508464
Treatable mortality	Women	Extended absolute concentration index	2002	0.521602	1.22582	-0.182615
Treatable mortality	Women	Extended absolute concentration index	2003	0.258217	0.923572	-0.407139
Treatable mortality	Women	Extended absolute concentration index	2004	0.49136	1.12743	-0.144709
Treatable mortality	Women	Extended absolute concentration index	2005	0.718196	1.31708	0.119313
Treatable mortality	Women	Extended absolute concentration index	2006	0.599971	1.16893	0.0310159
Treatable mortality	Women	Extended absolute concentration index	2007	0.974992	1.52341	0.426571
Treatable mortality	Women	Extended absolute concentration index	2008	1.05825	1.57718	0.539322
Treatable mortality	Women	Extended absolute concentration index	2009	1.09367	1.58685	0.600491
Treatable mortality	Women	Extended absolute concentration index	2010	0.696857	1.17582	0.217895
Treatable mortality	Women	Extended absolute concentration index	2011	0.748607	1.21034	0.286876
Treatable mortality	Women	Extended absolute concentration index	2012	1.41844	1.86671	0.970167
Treatable mortality	Women	Extended absolute concentration index	2013	0.735739	1.16796	0.303517
Treatable mortality	Women	Extended absolute concentration index	2014	1.0858	1.50901	0.662597
Treatable mortality	Women	Extended absolute concentration index	2015	1.08559	1.4948	0.67639
Treatable mortality	Women	Extended absolute concentration index	2016	0.831592	1.23265	0.430533
Treatable mortality	Women	Extended absolute concentration index	2017	1.06313	1.44568	0.680573
Treatable mortality	Women	Extended absolute concentration index	2018	0.86471	1.24141	0.488014
Treatable mortality	Women	Extended absolute concentration index	2019	0.981881	1.35025	0.613507
Treatable mortality	Women	Extended absolute concentration index	2020	0.672695	1.03255	0.312844
Treatable mortality	Women	Slope index of inequality	2001	1.45867	6.48146	-3.56413
Treatable mortality	Women	Slope index of inequality	2002	3.66359	8.60983	-1.28264
Treatable mortality	Women	Slope index of inequality	2003	1.81769	6.5014	-2.86602
Treatable mortality	Women	Slope index of inequality	2004	3.46591	7.95255	-1.02073
Treatable mortality	Women	Slope index of inequality	2005	5.07653	9.3097	0.843356
Treatable mortality	Women	Slope index of inequality	2006	4.24943	8.27919	0.219677
Treatable mortality	Women	Slope index of inequality	2007	6.91856	10.8102	3.02695
Treatable mortality	Women	Slope index of inequality	2008	7.52125	11.2094	3.8331
Treatable mortality	Women	Slope index of inequality	2009	7.7838	11.2938	4.27377
Treatable mortality	Women	Slope index of inequality	2010	4.96582	8.37891	1.55272
Treatable mortality	Women	Slope index of inequality	2011	5.33931	8.63252	2.04609
Treatable mortality	Women	Slope index of inequality	2012	10.1207	13.3192	6.92224
Treatable mortality	Women	Slope index of inequality	2013	5.25346	8.33969	2.16723
Treatable mortality	Women	Slope index of inequality	2014	7.75784	10.7816	4.73412
Treatable mortality	Women	Slope index of inequality	2015	7.75936	10.6842	4.83454
Treatable mortality	Women	Slope index of inequality	2016	5.94663	8.81456	3.0787
Treatable mortality	Women	Slope index of inequality	2017	7.60852	10.3463	4.87069
Treatable mortality	Women	Slope index of inequality	2018	6.19599	8.89516	3.49681
Treatable mortality	Women	Slope index of inequality	2019	7.04689	9.69068	4.4031
Treatable mortality	Women	Slope index of inequality	2020	4.83654	7.42379	2.24928
Treatable mortality	Women	Range ratio	2001	1.1154	1.16656	1.06649
Treatable mortality	Women	Range ratio	2002	1.05793	1.10704	1.011
Treatable mortality	Women	Range ratio	2003	1.05495	1.10493	1.00724
Treatable mortality	Women	Range ratio	2004	1.09615	1.14805	1.04659
Treatable mortality	Women	Range ratio	2005	1.09394	1.14723	1.04312
Treatable mortality	Women	Range ratio	2006	1.12514	1.1802	1.07265
Treatable mortality	Women	Range ratio	2007	1.11537	1.17081	1.06255
Treatable mortality	Women	Range ratio	2008	1.15191	1.20978	1.0968
Treatable mortality	Women	Range ratio	2009	1.13915	1.19773	1.08343
Treatable mortality	Women	Range ratio	2010	1.09951	1.15619	1.0456
Treatable mortality	Women	Range ratio	2011	1.10293	1.16055	1.04817
Treatable mortality	Women	Range ratio	2012	1.13719	1.19688	1.08049
Treatable mortality	Women	Range ratio	2013	1.12127	1.17959	1.06584
Treatable mortality	Women	Range ratio	2014	1.11722	1.16771	1.06891
Treatable mortality	Women	Range ratio	2015	1.13913	1.19942	1.08187
Treatable mortality	Women	Range ratio	2016	1.11262	1.17184	1.0564
Treatable mortality	Women	Range ratio	2017	1.1676	1.23146	1.10705
Treatable mortality	Women	Range ratio	2018	1.10487	1.15797	1.0542
Treatable mortality	Women	Range ratio	2019	1.13321	1.18813	1.08082
Treatable mortality	Women	Range ratio	2020	1.09653	1.14964	1.04587
Treatable mortality	Women	Index of disparity	2001	5.74679	8.1592	3.33437
Treatable mortality	Women	Index of disparity	2002	3.95626	7.56291	0.349616
Treatable mortality	Women	Index of disparity	2003	3.11304	6.76585	-0.539782
Treatable mortality	Women	Index of disparity	2004	5.64409	9.41928	1.8689
Treatable mortality	Women	Index of disparity	2005	6.52408	10.4249	2.62328
Treatable mortality	Women	Index of disparity	2006	7.50542	11.4954	3.51546
Treatable mortality	Women	Index of disparity	2007	8.80879	12.8798	4.7378
Treatable mortality	Women	Index of disparity	2008	11.022	15.2528	6.79108
Treatable mortality	Women	Index of disparity	2009	11.0556	15.3679	6.74333
Treatable mortality	Women	Index of disparity	2010	7.52603	11.692	3.36007
Treatable mortality	Women	Index of disparity	2011	8.14365	12.3918	3.89552
Treatable mortality	Women	Index of disparity	2012	13.6515	18.1471	9.15597
Treatable mortality	Women	Index of disparity	2013	9.13533	13.4511	4.81955
Treatable mortality	Women	Index of disparity	2014	9.82036	14.2009	5.43988
Treatable mortality	Women	Index of disparity	2015	12.4953	17.0102	7.98045
Treatable mortality	Women	Index of disparity	2016	9.87509	14.2953	5.45493
Treatable mortality	Women	Index of disparity	2017	14.3075	19.0712	9.54378
Treatable mortality	Women	Index of disparity	2018	10.3196	14.9307	5.70855
Treatable mortality	Women	Index of disparity	2019	10.5806	15.2442	5.9171
Treatable mortality	Women	Index of disparity	2020	6.3788	10.8419	1.91571
Treatable mortality	Women	Mean log deviation	2001	0.000977501	0.00173634	0.00021865
Treatable mortality	Women	Mean log deviation	2002	0.000234613	0.00061337	-0.00014416
Treatable mortality	Women	Mean log deviation	2003	0.000220316	0.00059136	-0.00015074
Treatable mortality	Women	Mean log deviation	2004	0.000639292	0.00127572	2.85e-06
Treatable mortality	Women	Mean log deviation	2005	0.000602071	0.00124055	-3.642e-05
Treatable mortality	Women	Mean log deviation	2006	0.00104416	0.00188738	0.00020093
Treatable mortality	Women	Mean log deviation	2007	0.000947661	0.00176306	0.00013225
Treatable mortality	Women	Mean log deviation	2008	0.00153234	0.00258582	0.00047885
Treatable mortality	Women	Mean log deviation	2009	0.00141052	0.00243865	0.00038238
Treatable mortality	Women	Mean log deviation	2010	0.00070635	0.00143376	-2.107e-05
Treatable mortality	Women	Mean log deviation	2011	0.000789598	0.00156755	1.163e-05
Treatable mortality	Women	Mean log deviation	2012	0.00204207	0.00328751	0.00079661
Treatable mortality	Women	Mean log deviation	2013	0.0010314	0.00192412	0.00013867
Treatable mortality	Women	Mean log deviation	2014	0.00124289	0.00221286	0.00027291
Treatable mortality	Women	Mean log deviation	2015	0.00170452	0.00286628	0.00054275
Treatable mortality	Women	Mean log deviation	2016	0.0010941	0.00202809	0.0001601
Treatable mortality	Women	Mean log deviation	2017	0.00221807	0.00359472	0.00084141
Treatable mortality	Women	Mean log deviation	2018	0.00121274	0.00222994	0.00019554
Treatable mortality	Women	Mean log deviation	2019	0.00152365	0.00266455	0.00038273
Treatable mortality	Women	Mean log deviation	2020	0.000789826	0.00160253	-2.289e-05
Treatable mortality	Women	Theil index	2001	0.000996958	0.00177836	0.00021555
Treatable mortality	Women	Theil index	2002	0.000235992	0.00061805	-0.00014608
Treatable mortality	Women	Theil index	2003	0.00022234	0.00059839	-0.00015372
Treatable mortality	Women	Theil index	2004	0.000648772	0.00129895	-1.42e-06
Treatable mortality	Women	Theil index	2005	0.000607362	0.00125413	-3.941e-05
Treatable mortality	Women	Theil index	2006	0.00106331	0.00192899	0.00019762
Treatable mortality	Women	Theil index	2007	0.000953355	0.00177618	0.00013052
Treatable mortality	Women	Theil index	2008	0.00154903	0.00261936	0.00047869
Treatable mortality	Women	Theil index	2009	0.0014176	0.00245348	0.0003817
Treatable mortality	Women	Theil index	2010	0.000710584	0.00144453	-2.337e-05
Treatable mortality	Women	Theil index	2011	0.000793014	0.00157605	9.97e-06
Treatable mortality	Women	Theil index	2012	0.00203921	0.00328122	0.00079719
Treatable mortality	Women	Theil index	2013	0.00103905	0.00194143	0.00013666
Treatable mortality	Women	Theil index	2014	0.00124544	0.0022175	0.00027337
Treatable mortality	Women	Theil index	2015	0.00170525	0.00286739	0.00054311
Treatable mortality	Women	Theil index	2016	0.00109539	0.00203089	0.00015988
Treatable mortality	Women	Theil index	2017	0.00222342	0.00360435	0.00084249
Treatable mortality	Women	Theil index	2018	0.00121227	0.00222844	0.0001961
Treatable mortality	Women	Theil index	2019	0.00153049	0.00267804	0.00038293
Treatable mortality	Women	Theil index	2020	0.000796668	0.00161952	-2.619e-05
Treatable mortality	Women	Extended relative concentration index	2001	0.00250411	0.011134	-0.00612578
Treatable mortality	Women	Extended relative concentration index	2002	0.0063575	0.0149585	-0.00224352
Treatable mortality	Women	Extended relative concentration index	2003	0.00340608	0.0121924	-0.00538022
Treatable mortality	Women	Extended relative concentration index	2004	0.00682724	0.0156835	-0.00202903
Treatable mortality	Women	Extended relative concentration index	2005	0.0109025	0.0200219	0.00178316
Treatable mortality	Women	Extended relative concentration index	2006	0.009702	0.0189266	0.0004774
Treatable mortality	Women	Extended relative concentration index	2007	0.0166047	0.0259808	0.00722856
Treatable mortality	Women	Extended relative concentration index	2008	0.0194046	0.0289584	0.00985086
Treatable mortality	Women	Extended relative concentration index	2009	0.0216225	0.0314124	0.0118327
Treatable mortality	Women	Extended relative concentration index	2010	0.0142052	0.0239957	0.00441462
Treatable mortality	Women	Extended relative concentration index	2011	0.0161077	0.0260708	0.00614452
Treatable mortality	Women	Extended relative concentration index	2012	0.0318422	0.0419491	0.0217353
Treatable mortality	Women	Extended relative concentration index	2013	0.0171401	0.0272346	0.0070457
Treatable mortality	Women	Extended relative concentration index	2014	0.0263568	0.0366596	0.016054
Treatable mortality	Women	Extended relative concentration index	2015	0.0272435	0.0375425	0.0169446
Treatable mortality	Women	Extended relative concentration index	2016	0.0213853	0.0317222	0.0110485
Treatable mortality	Women	Extended relative concentration index	2017	0.0297086	0.0404222	0.0189949
Treatable mortality	Women	Extended relative concentration index	2018	0.0248001	0.0356229	0.0139773
Treatable mortality	Women	Extended relative concentration index	2019	0.029281	0.040282	0.0182801
Treatable mortality	Women	Extended relative concentration index	2020	0.0204913	0.0314658	0.00951691
Treatable mortality	Women	Relative index of inequality	2001	0.0175528	0.0780447	-0.0429392
Treatable mortality	Women	Relative index of inequality	2002	0.0446534	0.105065	-0.0157579
Treatable mortality	Women	Relative index of inequality	2003	0.0239768	0.0858271	-0.0378735
Treatable mortality	Women	Relative index of inequality	2004	0.0481574	0.110627	-0.0143122
Treatable mortality	Women	Relative index of inequality	2005	0.077064	0.141524	0.0126042
Treatable mortality	Women	Relative index of inequality	2006	0.0687166	0.134052	0.00338129
Treatable mortality	Women	Relative index of inequality	2007	0.117827	0.18436	0.051294
Treatable mortality	Women	Relative index of inequality	2008	0.137914	0.205814	0.0700126
Treatable mortality	Women	Relative index of inequality	2009	0.15389	0.223566	0.0842146
Treatable mortality	Women	Relative index of inequality	2010	0.101226	0.170994	0.0314587
Treatable mortality	Women	Relative index of inequality	2011	0.114885	0.185945	0.0438247
Treatable mortality	Women	Relative index of inequality	2012	0.227197	0.299311	0.155083
Treatable mortality	Women	Relative index of inequality	2013	0.122387	0.194465	0.0503091
Treatable mortality	Women	Relative index of inequality	2014	0.188314	0.261926	0.114702
Treatable mortality	Women	Relative index of inequality	2015	0.194725	0.268337	0.121112
Treatable mortality	Women	Relative index of inequality	2016	0.152924	0.226842	0.0790064
Treatable mortality	Women	Relative index of inequality	2017	0.212617	0.289291	0.135942
Treatable mortality	Women	Relative index of inequality	2018	0.177702	0.255252	0.100153
Treatable mortality	Women	Relative index of inequality	2019	0.210148	0.289101	0.131195
Treatable mortality	Women	Relative index of inequality	2020	0.147328	0.226232	0.0684246
Treatable mortality	Women	Kunst-Mackenbach relative index	2001	1.01771	1.07928	0.95614
Treatable mortality	Women	Kunst-Mackenbach relative index	2002	1.04567	1.10888	0.982471
Treatable mortality	Women	Kunst-Mackenbach relative index	2003	1.02427	1.08763	0.960907
Treatable mortality	Women	Kunst-Mackenbach relative index	2004	1.04935	1.11494	0.983755
Treatable mortality	Women	Kunst-Mackenbach relative index	2005	1.08015	1.14988	1.01042
Treatable mortality	Women	Kunst-Mackenbach relative index	2006	1.07116	1.14123	1.00109
Treatable mortality	Women	Kunst-Mackenbach relative index	2007	1.1252	1.20033	1.05008
Treatable mortality	Women	Kunst-Mackenbach relative index	2008	1.14813	1.22646	1.0698
Treatable mortality	Women	Kunst-Mackenbach relative index	2009	1.16672	1.24849	1.08494
Treatable mortality	Women	Kunst-Mackenbach relative index	2010	1.10662	1.18403	1.02922
Treatable mortality	Women	Kunst-Mackenbach relative index	2011	1.12189	1.20187	1.0419
Treatable mortality	Women	Kunst-Mackenbach relative index	2012	1.25631	1.3481	1.16453
Treatable mortality	Women	Kunst-Mackenbach relative index	2013	1.13036	1.21215	1.04858
Treatable mortality	Women	Kunst-Mackenbach relative index	2014	1.20789	1.2976	1.11818
Treatable mortality	Women	Kunst-Mackenbach relative index	2015	1.21573	1.30608	1.12538
Treatable mortality	Women	Kunst-Mackenbach relative index	2016	1.16559	1.25225	1.07892
Treatable mortality	Women	Kunst-Mackenbach relative index	2017	1.23791	1.33391	1.14191
Treatable mortality	Women	Kunst-Mackenbach relative index	2018	1.19503	1.28844	1.10162
Treatable mortality	Women	Kunst-Mackenbach relative index	2019	1.23482	1.3334	1.13624
Treatable mortality	Women	Kunst-Mackenbach relative index	2020	1.15904	1.251	1.06709
Preventable mortality	Total	Range difference	2001	68.2751	64.3852	72.165
Preventable mortality	Total	Range difference	2002	72.4264	68.6079	76.2449
Preventable mortality	Total	Range difference	2003	71.3321	67.6309	75.0333
Preventable mortality	Total	Range difference	2004	60.8669	57.3293	64.4046
Preventable mortality	Total	Range difference	2005	52.8345	49.458	56.211
Preventable mortality	Total	Range difference	2006	51.5056	48.2993	54.7119
Preventable mortality	Total	Range difference	2007	53.74	50.6592	56.8207
Preventable mortality	Total	Range difference	2008	51.1373	48.189	54.0856
Preventable mortality	Total	Range difference	2009	48.135	45.271	50.999
Preventable mortality	Total	Range difference	2010	42.8346	40.0658	45.6034
Preventable mortality	Total	Range difference	2011	42.2175	39.5451	44.8898
Preventable mortality	Total	Range difference	2012	37.1425	34.5808	39.7042
Preventable mortality	Total	Range difference	2013	31.7421	29.2842	34.2
Preventable mortality	Total	Range difference	2014	30.8585	28.4874	33.2296
Preventable mortality	Total	Range difference	2015	30.7509	28.4661	33.0357
Preventable mortality	Total	Range difference	2016	28.5544	26.3485	30.7603
Preventable mortality	Total	Range difference	2017	25.8963	23.774	28.0186
Preventable mortality	Total	Range difference	2018	25.1419	23.0788	27.205
Preventable mortality	Total	Range difference	2019	21.9595	19.9625	23.9565
[truncated: 641 more rows]
